# Supplementary material for: Behavioral and neuronal underpinnings of safety in numbers in fruit flies
Source: Nat Commun. 2020 Aug 21;11:4182. doi: 10.1038/s41467-020-17856-4 (PMC7442810; doi:10.1038/s41467-020-17856-4)
Supplement: Supplementary file 4 — Source Data [file 41467_2020_17856_MOESM4_ESM.xlsx]

## Sheet: Fig1
B: Proportion flies freezing throughout the experiment												C: Time each fly spends freezing (%)											D: Probability freezing entry per fly											E: Probability freezing exit per fly
500ms Bins	1	2	3	4	5	6	7	8	9	10		1	2	3	4	5	6	7	8	9	10		1	2	3	4	5	6	7	8	9	10		1	2	3	4	5	6	7	8	9	10
1	0	0	0	0.00543478	0.0102564	0.00490196	0	0	0.00505051	0.01		0.166667	21.5	49.8333	61.6667	2.33333	80.5	3.66667	7.16667	3.16667	1.16667		0	0.578947	0.428571	0.818182	0.1	0.666667	0.25	0.5	0.35	0.05		0	0.833333	0.416667	0.352941	0.5	0.166667	1	0.9	1	1
2	0.00507614	0	0	0	0.0102564	0.00980392	0	0	0.00505051	0		91.5	63	6	37.1667	88.5	0.5	0.5	7.5	4.16667	0.333333		0	0.285714	0.45	0.0769231	0.333333	0.05	0.05	0.5	0.25	0		0	0.111111	0.888889	0	0.0714286	1	1	1	1	0
3	0.00507614	0	0	0	0.0153846	0.00490196	0	0	0	0		95.1667	6.83333	27.1667	11.8333	21.1667	15.8333	13.3333	1.66667	5.5	17.3333		1	0.3	0.125	0.6	0.526316	0.368421	0.25	0.25	0.263158	0.8		0	1	0.166667	1	0.9	0.75	0.8	1	0.8	0.9375
4	0	0.00510204	0	0.00543478	0.00512821	0.00980392	0	0.005	0	0		69.6667	97.5	40.1667	90.6667	18.3333	10.3333	10.1667	1.5	7.33333	1		0.166667	1	0.266667	1	0.611111	0.55	0.35	0.05	0	0.05		0.0714286	0.05	0.333333	0.15	0.916667	0.818182	1	1	0	1
5	0	0.00510204	0.00546448	0.0108696	0.0102564	0.00490196	0	0	0	0.005		10.5	18.8333	15.6667	39.5	53.6667	46.1667	9	3.66667	3.16667	2.5		0.45	0.210526	0.176471	0.0769231	0.727273	0.3	0.35	0.4	0.25	0.15		0.888889	0.8	0.8	0	0.466667	0.416667	1	1	0.8	1
6	0	0	0	0.00543478	0.0102564	0.00490196	0.00510204	0	0.010101	0		86.3333	97.5	80.5	94.3333	60.1667	72	86.1667	0.333333	5.16667	2.5		0	1	0.8	0.666667	0.5	0.2	0.5	0.05	0.315789	0.3		0	0.05	0.157895	0.0769231	0.363636	0.0666667	0.1875	1	0.833333	1
7	0	0	0.010929	0.00543478	0.00512821	0.00980392	0.00510204	0	0	0.005		94	18.8333	80.3333	49.3333	96	4	4.16667	2.33333	2.5	3.16667		0.5	0.210526	0.833333	0.181818	1	0.25	0.1	0.2	0.1	0.25		0	0.8	0.176471	0.0909091	0	1	0.5	1	1	1
8	0	0	0.00546448	0.0108696	0	0.00980392	0	0	0	0		46.6667	85.6667	84.1667	43.3333	10.5	1.5	0.833333	8.5	2	6.33333		0.0909091	0.5	1	0.384615	0.4	0.15	0.1	0.3	0.1	0.4		0	0.0714286	0.210526	0.363636	0.875	1	1	1	1	1
9	0.00507614	0.00510204	0.00546448	0.0163043	0.00512821	0.0147059	0	0	0	0.005		33.3333	5.66667	18.8333	3.66667	68.1667	4.16667	5.83333	7.5	5.33333	14.8333		0.0714286	0.15	0.55	0.25	0.571429	0.3	0.526316	0.45	0.25	0.315789		0	0.666667	1	0.8	0.307692	0.833333	0.9	1	0.8	1
10	0	0.0153061	0	0.00543478	0.00512821	0.00490196	0.00510204	0.005	0.00505051	0		98.5	94.5	91.3333	3.5	17.8333	4.16667	3.5	2.33333	3.83333	0.666667		1	1	0.666667	0.35	0.222222	0.3	0.2	0.2	0.4	0.15		0	0.0625	0.0555556	0.857143	0.4	0.833333	1	0.75	1	1
11	0	0.0102041	0	0.00543478	0	0.0147059	0	0.005	0	0		77	13.8333	31.6667	49.5	28.6667	1.33333	6.66667	5.16667	1.83333	1.33333		0.2	0.277778	0.588235	0.363636	0.5	0.05	0.3	0.2	0.35	0.2		0	0.6	0.692308	0.272727	0.636364	1	1	1	0.857143	1
12	0	0.00510204	0	0	0.0205128	0.00490196	0	0	0	0.01		56.3333	2.16667	75	8.66667	7.66667	0.166667	8.5	8.83333	6.66667	19.1667		0.3	0.1	0.571429	0.3	0.263158	0.05	0.45	0.55	0.6	0.411765		0.153846	1	0.117647	1	0.666667	1	0.888889	1	0.833333	0.5
13	0	0.0102041	0	0.00543478	0.0102564	0.00490196	0.00510204	0.01	0.00505051	0		96.5	7.16667	22.1667	10.5	74.5	5	10.3333	24.6667	0.333333	8.16667		1	0.2	0.166667	0.15	0.555556	0.25	0.684211	0.722222	0	0.4		0.117647	0.75	0.4	1	0.357143	0.8	0.923077	0.8	0	1
14	0.00507614	0	0.00546448	0	0.0102564	0.00490196	0	0.005	0	0		9.83333	20	43.5	14	32.1667	12	1.66667	8.16667	0.5	3.33333		0.263158	0.176471	0.714286	0.315789	0.666667	0.45	0.05	0.45	0.05	0.35		0.666667	0.333333	0.571429	0.833333	0.692308	0.888889	1	1	1	1
15	0	0.00510204	0	0	0	0.00490196	0	0.005	0.00505051	0.01		47.6667	13.1667	53.5	63	1.66667	7.66667	4.16667	4	5.5	7.16667		0.583333	0.111111	0.4	0.3	0.1	0.5	0.210526	0.263158	0.4	0.35		0.4	0.333333	0.214286	0.230769	0.5	0.9	0.8	1	1	0.857143
16	0	0.00510204	0	0.00543478	0	0.00490196	0	0	0.00505051	0		78.3333	9.66667	6.33333	62.5	25.6667	3	4.16667	4.33333	1	3.33333		0.25	0.157895	0.222222	0.375	0.7	0.2	0.3	0.3	0	0.25		0.0909091	0.666667	0.8	0.0769231	1	1	0.833333	1	0	1
17	0	0	0.00546448	0	0.0153846	0.00980392	0	0	0	0		95.3333	32.5	5	3.33333	31.6667	69.5	3	0.833333	3.83333	3.16667		0	0.529412	0.3	0.15	0.588235	0.636364	0.1	0.05	0.15	0.35		0	0.666667	1	1	0.666667	0.466667	1	1	1	1
18	0.00507614	0.00510204	0	0	0.00512821	0.00980392	0	0	0	0.01		90.6667	89.1667	73.6667	30.1667	43.8333	4.66667	2	0.833333	15.3333	5.83333		0.333333	0.75	0.2	0.375	0.461538	0.2	0.2	0	0.277778	0.3		0.0909091	0.176471	0	0.555556	0.384615	1	1	0	0.833333	1
19	0.00507614	0.00510204	0	0.00543478	0.00512821	0.00980392	0.00510204	0	0.00505051	0.005		0	60.5	99.6667	50.3333	36.8333	9.16667	11.6667	1.33333	5.33333	15.6667		0	0.555556	1	0.583333	0.5	0.315789	0.421053	0.25	0.3	0.45		0	0.25	0	0.384615	0.545455	0.714286	1	1	0.833333	1
20	0	0.0204082	0.00546448	0.00543478	0.0153846	0.00980392	0	0	0.010101	0.005		0	65	5.33333	99.6667	19.5	20.5	17.1667	4	4.83333	1.66667		0	0.555556	0.25	0	0.352941	0.45	0.421053	0.1	0.1	0.0526316		0	0.266667	0.8	0	0.571429	1	0.75	1	1	1
21	0	0.00510204	0	0.00543478	0	0.00980392	0	0.015	0	0.005		82.8333	59.5	5.66667	1.83333	59	41.6667	1.5	2.33333	1.66667	3.66667		0.6	0.333333	0.35	0.2	0.818182	0.416667	0.15	0.210526	0.1	0.25		0.2	0.142857	0.857143	1	0.384615	0.384615	1	1	1	1
22	0	0	0	0.0108696	0.0153846	0.00980392	0	0.005	0	0		48.3333	60.1667	15	1.5	7.83333	6.5	3.16667	2.33333	14.1667	0.833333		0.181818	0.444444	0.421053	0.1	0.45	0.1	0.2	0.1	0.315789	0.05		0.0909091	0.214286	0.777778	1	0.888889	1	0.75	1	0.857143	1
23	0	0.00510204	0	0	0.0153846	0.00980392	0	0	0.00505051	0.005		72.6667	35.3333	3	55.5	85.3333	20.6667	1.83333	0.166667	0.333333	12.1667		0.428571	0.666667	0	0.666667	0.25	0.333333	0.1	0	0	0.45		0.2	0.857143	0	0.4375	0.0588235	0.875	1	0	0	0.888889
24	0	0	0.00546448	0	0.0102564	0.00980392	0	0	0	0.02		90	90	68.6667	79	52.6667	0.833333	13	4.33333	8.16667	2		0.666667	0.666667	0.5	0.875	0.5	0.05	0.55	0.25	0.35	0.15		0.0526316	0.111111	0.1875	0.315789	0.307692	0	0.909091	1	0.857143	1
25	0	0.00510204	0.010929	0.0108696	0.00512821	0.00980392	0	0	0	0.01		86.3333	29	62.3333	9.16667	2.16667	17	11.3333	3.16667	16.3333	95.6667		0.75	0.5625	0.6	0.45	0.15	0.6	0.6	0.157895	0.65	1		0.166667	0.727273	0.3125	1	1	0.916667	0.916667	0.5	0.923077	0.0526316
26	0.00507614	0.00510204	0.00546448	0.00543478	0.00512821	0.00980392	0.00510204	0	0.00505051	0.005		30.3333	25.3333	89.5	96.3333	38.3333	12.3333	14.6667	10.5	9.16667	2.5		0.25	0.666667	0.8	1	0.647059	0.4	0.3	0.3	0.4	0.157895		0.375	0.785714	0.210526	0.05	0.714286	1	0.833333	1	1	1
27	0	0.00510204	0.00546448	0	0.00512821	0.00490196	0	0	0	0		93.1667	30.1667	50	1.16667	48.6667	2.33333	3	91.8333	1.83333	11.6667		0.666667	0.294118	0.272727	0.05	0.545455	0.35	0.15	0	0.2	0.6		0.0526316	0.428571	0.25	1	0.307692	1	1	0.0588235	1	0.916667
28	0	0.00510204	0	0.00543478	0	0.00980392	0	0	0	0		73.8333	82.5	4.16667	72.6667	94	12.8333	6.66667	21.8333	1.66667	5.5		0.666667	0.5	0.1	0.5	0.666667	0.473684	0.5	0.368421	0.2	0.25		0.1875	0	0.5	0.117647	0.105263	0.777778	0.9	0.857143	1	1
29	0	0.00510204	0.00546448	0	0	0.00980392	0	0	0	0.005		73.5	15.6667	81	91.5	21.5	2.33333	4	26.6667	2.16667	7.66667		0.5	0.210526	0.25	0.75	0.578947	0.05	0.2	0.631579	0.2	0.45		0.117647	0.75	0	0.105263	0.909091	1	1	0.769231	0.75	1
30	0	0.0102041	0	0.0108696	0.00512821	0.00490196	0	0	0.00505051	0		90.1667	34.5	99.5	2.66667	63.8333	2	20.1667	5.33333	5.16667	12.8333		1	0.375	1	0.3	0.333333	0.15	0.1875	0.45	0.4	0.5		0.15	0.5	0	1	0.0714286	1	0.5	0.888889	0.875	1
31	0	0.00510204	0.010929	0.00543478	0	0.0147059	0	0.01	0	0		99.8333	88.3333	10.8333	2.16667	18.6667	8.5	3.83333	8.33333	27.3333	1.33333		1	0.8	0.4	0.1	0.210526	0.35	0.2	0.3	0.684211	0		0	0.157895	1	1	0.6	0.857143	1	1	0.785714	0
32	0	0.00510204	0	0.0108696	0.00512821	0.00490196	0.00510204	0.015	0	0		24.6667	2.33333	21.8333	9.83333	44.8333	40.8333	17.3333	7	2	3.33333		0.117647	0.15	0.611111	0.210526	0.4375	0.4	0.4	0.45	0.25	0		0.666667	1	0.769231	0.8	0.545455	0.625	0.875	1	1	0
33	0.0101523	0	0	0.00543478	0	0.00490196	0	0.005	0.00505051	0		1	75.5	5.33333	91.6667	29.6667	11.8333	22.1667	10.3333	0.833333	0.666667		0.05	0.5	0.105263	0.333333	0.4375	0.55	0.85	0.526316	0	0.1		1	0.133333	0.5	0	0.625	0.909091	0.941176	1	0	0.5
34	0.00507614	0.00510204	0.00546448	0.00543478	0	0.00490196	0.00510204	0.01	0	0		93.5	76.8333	11.5	5	0.666667	14.3333	7.83333	6.83333	1	2.66667		0	0.5	0.315789	0.05	0.05	0.368421	0.35	0.4	0.2	0.05		0	0.0625	0.833333	1	1	0.857143	0.857143	1	1	1
35	0	0.0102041	0	0	0	0.00980392	0	0.015	0	0		99.5	94	50	14.3333	24.3333	77.1667	1.16667	5.16667	9.33333	10.8333		1	0.666667	0.923077	0.111111	0.526316	0.25	0.0526316	0.4	0.3	0.210526		0	0.0526316	0.578947	0.75	0.818182	0.0588235	0	0.875	1	1
36	0.00507614	0	0.00546448	0	0.00512821	0.0147059	0.00510204	0.01	0.00505051	0		77.1667	0.5	89.8333	17.1667	42.5	0	0.833333	5.66667	1.66667	2.16667		0.5	0.05	0.666667	0.157895	0.466667	0	0.1	0.4	0.05	0.2		0.0666667	1	0.166667	0.75	0.416667	0	1	1	1	1
37	0	0.00510204	0.00546448	0.0108696	0.00512821	0.00490196	0.00510204	0.01	0	0		12.3333	21.3333	56	6.66667	52.3333	5.66667	1.83333	0.166667	0.833333	2.66667		0.0526316	0.263158	0.222222	0.25	0.636364	0.35	0.15	0	0.15	0.2		0	0.5	0.153846	0.8	0.461538	0.857143	1	0	1	1
38	0	0.00510204	0	0	0.00512821	0.00490196	0.0153061	0.005	0	0		74.3333	1.16667	26.8333	87	30.8333	49.8333	11.3333	0.5	10.1667	1.5		0.333333	0.05	0.4	0.6	0.75	0.583333	0.3	0.05	0.6	0.2		0	1	0.444444	0.0588235	1	0.4	0.833333	1	0.833333	1
39	0	0.00510204	0.00546448	0.0108696	0	0.00980392	0	0	0.00505051	0		85.6667	73	1.16667	6.66667	70	2.5	4.33333	11	2.33333	9.66667		1	0.571429	0	0.35	0.428571	0.15	0.25	0.6	0.1	0.25		0.0909091	0.176471	0	1	0.0666667	1	1	1	1	1
40	0	0.00510204	0	0	0.0102564	0.00490196	0	0	0.00505051	0.005		99.5	3.83333	71.1667	2.16667	86	59.1667	7.5	0.5	11.6667	3.5		1	0.3	0.714286	0.1	0.8	0.777778	0.0526316	0.1	0.631579	0.1		0	1	0.222222	1	0.157895	0.411765	0	0.5	0.923077	1
41	0	0.0102041	0	0.00543478	0	0.00490196	0	0	0.010101	0.005		99.6667	1.33333	93	77.6667	45.5	0.5	28.5	1.83333	0.666667	2.66667		1	0.2	0.666667	0.714286	0.611111	0.05	0.631579	0.15	0.05	0.4		0	0.75	0.105263	0.222222	0.846154	1	0.846154	1	1	0.875
42	0	0	0	0.00543478	0.00512821	0.00980392	0.00510204	0.005	0.010101	0.005		24.5	0.333333	99	96.5	54.6667	10.6667	11.3333	13.5	3.5	3.83333		0.352941	0.05	1	1	0.454545	0.35	0.210526	0.210526	0.2	0.35		0.555556	1	0	0.05	0.357143	1	0.75	1	1	1
43	0	0	0.00546448	0	0	0.00490196	0.00510204	0.005	0	0		0.166667	10.5	51.3333	46	5.16667	27.1667	20.1667	9.83333	4.16667	4.5		0.05	0.25	0.363636	0.5	0.3	0.444444	0.684211	0.45	0.1	0.0526316		1	0.8	0.2	0.538462	0.833333	0.666667	0.857143	0.888889	1	1
44	0	0	0	0.00543478	0	0.00980392	0	0.005	0.010101	0		0.666667	43.6667	8.5	12.5	75	1.5	2.83333	36.8333	12.8333	3.83333		0.1	0.153846	0.15	0.35	1	0.1	0.2	0.8	0.45	0.1		1	0.125	1	1	0.210526	1	1	0.875	0.888889	1
45	0	0.00510204	0.010929	0.00543478	0	0.00490196	0.00510204	0	0	0		4.33333	40.1667	6.16667	87	17.1667	1.5	98.6667	3.66667	2.33333	2		0.35	0.230769	0.3	0.833333	0.5	0.1	1	0.4	0.2	0.25		1	0.25	0.833333	0.222222	0.9	1	0	0.875	1	1
46	0	0	0	0	0	0.00490196	0	0	0.00505051	0.01		84.6667	48.3333	30	83.5	18.8333	6.5	5	4.83333	1.83333	1.83333		0.6	0.333333	0.647059	0.75	0.631579	0.3	0.35	0.35	0.1	0.15		0.111111	0.25	0.692308	0.166667	0.846154	0.833333	0.857143	0.857143	1	1
47	0	0	0.00546448	0	0.00512821	0.00980392	0	0	0.00505051	0		23.6667	91.8333	10.8333	19.6667	44.5	20.1667	2.83333	17.8333	4.16667	0.833333		0.0625	1	0.210526	0.45	0.5	0.75	0.05	0.210526	0.3	0		0	0.111111	0.6	0.888889	0.583333	0.933333	1	0.8	0.833333	0
48	0	0.00510204	0	0.00543478	0	0.00980392	0	0.005	0.010101	0.005		31.8333	46.5	30.1667	91.1667	53.1667	6.16667	1.83333	6.83333	1	11		0.25	0.181818	0.214286	0.666667	0.454545	0.2	0.1	0.35	0.05	0.4		0.375	0.0909091	0.285714	0.0526316	0.384615	1	1	1	1	1
49	0.00507614	0	0	0	0.00512821	0.00980392	0	0.015	0	0.005		95.1667	2.5	66.5	25.6667	98.3333	25.6667	3.5	11.6667	4.33333	6.16667		0.5	0.15	0.5	0.263158	0.5	0.6	0	0.45	0.35	0.3		0.0526316	1	0.266667	0.833333	0.0666667	0.916667	0	0.888889	1	0.833333
50	0	0	0	0.00543478	0.00512821	0.00980392	0	0.01	0.00505051	0.01		84.5	61	66.8333	73	12	8.66667	0.5	0.5	8.5	2.66667		0.75	0.444444	0.375	0.714286	0.35	0.3	0.05	0.05	0.45	0.1		0.111111	0.230769	0.266667	0.294118	1	0.833333	1	1	0.888889	1
51	0.00507614	0	0	0.00543478	0	0.00980392	0	0.01	0.010101	0		12.3333	15.5	4	95	78	8.33333	0.5	0.833333	4.5	1.16667		0.210526	0.4	0.2	0.333333	0.833333	0.263158	0.1	0.1	0.3	0.2		0.5	1	1	0.117647	0.210526	0.8	1	1	1	1
52	0.0152284	0	0.00546448	0.00543478	0	0.00490196	0.0102041	0.01	0	0.01		64.5	94.1667	84.1667	9.16667	40.1667	41	4.83333	2.16667	12.3333	2		0.5	0.5	0.8	0.210526	0.428571	0.823529	0.35	0.15	0.5	0.2		0.166667	0	0.157895	1	0.5	0.764706	0.857143	1	0.9	0.75
53	0.00507614	0.00510204	0.00546448	0.0108696	0	0.00980392	0.00510204	0.015	0.00505051	0.005		79.5	29.8333	97.1667	23.6667	6.16667	0.666667	3	16.8333	11.8333	0.166667		0.8	0.4375	0.5	0.444444	0.1	0.05	0.2	0.65	0.263158	0		0.157895	0.555556	0.0555556	0.9	0.5	1	1	1	0.833333	0
54	0.00507614	0	0	0.00543478	0	0.00490196	0	0.005	0	0.005		47	94.1667	63.6667	5	8	8.33333	30.1667	2.83333	3	2.66667		0.272727	0.5	0.727273	0.15	0.25	0.4	0.1875	0.15	0.3	0.35		0.0833333	0	0.4375	1	1	0.875	0.5	1	1	1
55	0	0	0	0.00543478	0.00512821	0.00490196	0	0.005	0.00505051	0.005		99.3333	29.8333	14.6667	94	41.3333	4.5	10.5	0.166667	36.8333	4.5		1	0.4375	0.3	1	0.4	0.25	0.45	0.1	0.642857	0.315789		0	0.555556	0.833333	0.105263	0.454545	1	1	1	0.5	1
56	0.00507614	0.00510204	0	0	0	0.00490196	0.0102041	0.005	0.010101	0		98.3333	1	47	17.8333	7	14.5	6	2.66667	2.16667	6.33333		1	0.1	0.4	0.578947	0.35	0.7	0.45	0.35	0.25	0.4		0	1	0.545455	1	0.857143	0.928571	0.888889	0.857143	1	1
57	0	0	0.0163934	0.00543478	0.0102564	0.00980392	0	0.005	0	0.01		99.6667	3.33333	1.33333	67.8333	6.5	65.5	3	47.1667	4.5	6		1	0.2	0.05	0.444444	0.35	0.571429	0.4	0.533333	0.15	0.55		0	1	1	0.307692	0.857143	0.176471	1	0.615385	1	1
58	0.00507614	0.0102041	0.00546448	0	0.00512821	0.00490196	0.00510204	0.005	0	0		68	94.6667	83.8333	22	2.66667	4.33333	7.16667	12.5	2.66667	2.16667		0.285714	1	0.833333	0.578947	0.15	0.25	0.105263	0.263158	0.15	0.1		0.0769231	0.1	0.222222	0.833333	0.666667	1	1	1	1	1
59	0	0	0	0.00543478	0	0.0147059	0.00510204	0.005	0.00505051	0		98.8333	40.1667	97.1667	31.6667	13.5	3.66667	71.5	85.5	5	8		0.5	0.3125	1	0.25	0.578947	0.3	0.714286	0.5	0.263158	0.25		0	0.428571	0.1	0.5	0.833333	1	0.1875	0.0833333	1	1
60	0	0	0.00546448	0.0108696	0	0.0147059	0.00510204	0.005	0	0.005		50.1667	3.5	67.8333	61.6667	73	6.83333	9.5	7.16667	5.16667	7.66667		0.272727	0.1	0.375	0.25	0.875	0.15	0.2	0.315789	0.2	0.35		0.166667	1	0.416667	0.0909091	0.263158	1	1	0.714286	1	1
61	0.00507614	0	0.00546448	0	0.00512821	0.0147059	0.0102041	0.005	0.00505051	0		95.5	25.6667	62.5	15.5	69.1667	4.66667	0.333333	10.8333	3.16667	1		0.5	0.444444	0.5	0.157895	0.8	0.2	0	0.3	0.25	0.15		0	0.777778	0.266667	0.5	0.444444	1	0	0.833333	0.8	0.666667
62	0	0	0	0.00543478	0	0.00980392	0	0.005	0	0		78.1667	0.666667	43.8333	3.5	6.16667	1.33333	0.833333	18	1.83333	12.3333		0.2	0.05	0.428571	0.25	0.3	0.05	0.05	0.526316	0.1	0.111111		0	1	0.416667	0.8	1	1	1	0.9	0.5	0.5
63	0	0.00510204	0.00546448	0.0108696	0.00512821	0.0147059	0	0	0	0		94.8333	24.6667	80.5	70.6667	33.3333	14	4.5	8.83333	2.66667	4.5		1	0.315789	0.857143	0.777778	0.333333	0.45	0.210526	0.5	0.15	0.25		0.0526316	0.714286	0.3125	0.333333	0.4	0.888889	1	0.9	1	1
64	0	0.00510204	0	0.00543478	0	0.00980392	0	0	0	0.02		86.8333	7.83333	90	94	43.5	6.5	8.16667	1.83333	2.5	7.66667		0.75	0.157895	0.333333	0.5	0.470588	0.25	0.157895	0.2	0.05	0.2		0.105263	0.5	0	0	0.818182	1	0.5	1	1	0.75
65	0.00507614	0	0.00546448	0	0	0.0147059	0	0	0	0.02		46.1667	1.33333	1.83333	2.66667	83.6667	10.5	5.5	3.16667	0.666667	2		0.0909091	0.15	0.2	0.3	0.75	0.3	0.25	0.25	0.25	0		0	1	1	0.833333	0.105263	0.833333	1	1	1	0
66	0.00507614	0	0	0.00543478	0	0.0147059	0	0	0	0		0.333333	89.5	56.3333	7.33333	14	8.66667	5.66667	7.5	6.33333	1.66667		0	1	0.733333	0.3	0.2	0.4	0.210526	0.368421	0.4	0		0	0.15	0.533333	0.833333	1	1	1	0.857143	1	0
67	0	0.00510204	0.00546448	0	0.00512821	0.0147059	0	0	0	0.005		94.1667	94.3333	74.6667	47.8333	6	6.33333	9.33333	1.16667	0.333333	2		0.5	1	0.857143	0.307692	0.368421	0.263158	0.421053	0.1	0	0.15		0	0.05	0.263158	0.272727	0.875	0.833333	0.75	1	0	0.666667
68	0	0.00510204	0.010929	0.0108696	0.00512821	0.00490196	0.00510204	0	0.00505051	0.005		71.3333	53.1667	20	58.5	65.3333	11	4.33333	2.33333	2.16667	7.66667		0.75	0.272727	0.526316	0.444444	0.6	0.315789	0.3	0.0555556	0.1	0.25		0.277778	0.181818	1	0.2	0.428571	0.714286	1	1	1	1
69	0	0.0102041	0.010929	0.0108696	0	0.0245098	0	0	0	0.005		89.8333	74.5	24.3333	17.8333	53.1667	21.5	4	3.5	3.83333	9.5		0.666667	0.5	0.235294	0.5	0.272727	0.35	0.15	0.35	0.25	0.210526		0.0588235	0.117647	0.428571	1	0.2	0.857143	1	0.857143	1	1
70	0.00507614	0.00510204	0	0.00543478	0	0.00980392	0	0.005	0.00505051	0		14.5	30.8333	17.5	88.5	93.6667	2.5	3.33333	2.16667	5.33333	1.83333		0.166667	0.235294	0.210526	0.75	0.333333	0.15	0.25	0.3	0.3	0.2		0.25	0.5	0.5	0.105263	0.111111	0.666667	1	1	0.833333	0.75
71	0	0.00510204	0.00546448	0	0.0153846	0.00490196	0.00510204	0.01	0.00505051	0		65.6667	2.83333	71	51	48	46	2.5	3.16667	17.5	0.333333		0	0.2	0.571429	0.363636	0.461538	0.666667	0.25	0.35	0.6	0.05		0	1	0.176471	0.166667	0.384615	0.5	1	1	1	1
72	0	0.00510204	0.00546448	0	0.00512821	0.00980392	0	0.005	0	0		55.6667	88.6667	1.5	68.1667	77.3333	54	24	11.1667	3.33333	2.16667		0.2	0.333333	0.2	0.75	0.333333	0.4	0.133333	0.421053	0.2	0.15		0.0833333	0	1	0.294118	0.0625	0.214286	0.5	0.888889	1	0.666667
73	0	0	0.00546448	0.00543478	0.0102564	0.0147059	0.00510204	0.005	0.00505051	0		94.1667	0.666667	0.5	69.1667	44.8333	7.5	11.6667	11	0	3.33333		0.5	0	0	0.571429	0.705882	0.3	0.526316	0.5	0	0.2		0	0	0	0.294118	0.785714	1	1	1	0	1
74	0	0.0102041	0.010929	0.00543478	0.0153846	0.00980392	0.00510204	0.005	0.00505051	0.005		61.8333	28.5	91	31.6667	66.6667	9.16667	3.83333	11.1667	9.5	1.16667		0.125	0.411765	1	0.5	0.7	0.4	0.2	0.45	0.3	0		0	0.6	0.105263	0.444444	0.352941	1	0.75	0.888889	1	0
75	0.00507614	0.0153061	0.010929	0	0	0.00490196	0	0.01	0.00505051	0		2.66667	62.8333	62.1667	9	9.16667	12.8333	0.666667	0.333333	5.33333	2.66667		0.15	0.727273	0.25	0.2	0.25	0.55	0.15	0	0.35	0.15		0.666667	0.4375	0.0714286	0.75	0.8	1	1	0	1	1
76	0.00507614	0	0.00546448	0	0	0.00490196	0.0204082	0.015	0	0		0.5	67	85.3333	4.66667	20	4.5	8	6.16667	3.83333	6.5		0.05	0.142857	0.5	0.25	0.421053	0.35	0.35	0.35	0.15	0.35		1	0.0769231	0	0.8	0.888889	0.857143	1	1	1	1
77	0	0.0204082	0.00546448	0	0	0.00490196	0.0102041	0.01	0.00505051	0		3.33333	25	8.33333	99.3333	10.8333	10.5	5.5	24.8333	1.16667	5.83333		0.05	0.105263	0.3	1	0.210526	0.5	0.45	0.473684	0.1	0.35		0	0.333333	1	0	0.8	0.9	0.888889	0.9	1	1
78	0	0	0.00546448	0	0	0.00490196	0	0	0.00505051	0.01		98.3333	71	64	18.3333	7.66667	1.5	72.5	3.83333	3.83333	2		1	0.5	0.636364	0.7	0.3	0.15	0.5	0.25	0.4	0.15		0	0.1875	0.538462	0.928571	0.833333	1	0.133333	0.8	1	1
79	0	0	0	0	0	0.00490196	0.00510204	0	0	0		57.5	86.1667	27.6667	9.33333	10.6667	8.5	0.833333	2.5	1.33333	16.8333		0.333333	0.5	0.444444	0.05	0.210526	0.444444	0.1	0.2	0.1	0.444444		0.181818	0.0555556	0.666667	1	1	1	0.5	1	0.5	0.888889
80	0	0.00510204	0.010929	0.00543478	0.00512821	0.0147059	0	0	0.010101	0		71.3333	7.83333	33.8333	23.1667	35.1667	2.16667	16.5	0.833333	2.16667	4.66667		0.333333	0.15	0	0.526316	0.230769	0.1	0.4	0.05	0.05	0.4		0.0625	1	0	0.818182	0.375	1	1	1	1	1
81	0	0	0.00546448	0.0108696	0.00512821	0.00980392	0.00510204	0.005	0	0		78.1667	70.1667	66.5	23	76	28	10.1667	0.166667	8	0		0.833333	0.428571	0.444444	0.375	0.714286	0.85	0.5	0.05	0.5	0.05		0.210526	0.0666667	0.2	0.5	0.166667	1	1	1	1	1
82	0	0.00510204	0.00546448	0.00543478	0.00512821	0.00490196	0.00510204	0	0	0.005		84.3333	61.8333	62.1667	86.1667	7.16667	7.33333	9	1.33333	1	10.1667		0.75	0.142857	0.75	0.8	0.2	0.55	0.368421	0.2	0.2	0		0	0.166667	0.5625	0.1875	1	1	0.75	1	1	0
83	0	0.00510204	0.00546448	0.00543478	0	0.00490196	0	0	0.00505051	0.005		94.5	68.3333	61.6667	18.3333	30.6667	13.5	10.8333	1.5	0.5	15.5		0.5	0.166667	0.3	0.166667	0.578947	0.55	0.6	0	0	0.45		0	0.0666667	0.25	0.25	0.833333	0.909091	0.916667	0	0	1
84	0.00507614	0	0	0.0108696	0	0.00980392	0	0.01	0.00505051	0.005		36.6667	5.5	14.8333	4.16667	31.6667	11.5	7.66667	4.83333	10.3333	11.1667		0.153846	0.15	0.315789	0.15	0.333333	0.45	0.2	0.25	0.5	0.25		0.125	0.666667	0.666667	0.666667	0.4	0.888889	0.75	1	0.9	0.8
85	0	0	0.010929	0	0.0102564	0.0147059	0	0.01	0	0.005		5.83333	5.33333	11.8333	39	4.66667	9.83333	1.16667	1.83333	2.83333	6.33333		0.2	0.2	0.157895	0.0769231	0.3	0.35	0.05	0.1	0.25	0.15		0.5	1	0.5	0.142857	1	0.857143	1	1	1	1
86	0	0	0.010929	0.00543478	0	0.0147059	0.00510204	0	0.010101	0.01		28.1667	62.5	99.6667	86.6667	84.1667	4.5	43.3333	8.83333	9	9.83333		0.388889	0.444444	1	0.5	0.5	0.35	0.0909091	0.4	0.35	0.45		0.555556	0.25	0	0.111111	0.0588235	1	0.2	1	1	0.777778
87	0.00507614	0.00510204	0.0163934	0.00543478	0.0102564	0.0147059	0	0	0.010101	0		75.3333	72.3333	98.3333	13.3333	9.66667	47.6667	1.66667	1.33333	4	0.666667		0.5	0.5	1	0.5	0.421053	0.6	0.2	0.15	0.4	0		0.0769231	0.1875	0.05	0.9	0.888889	0.230769	1	1	1	0
88	0.00507614	0	0.0163934	0	0	0.00980392	0.00510204	0	0	0.005		0.333333	3.83333	6.83333	22.6667	4.33333	11.5	2.83333	10.1667	1.5	2.66667		0	0.35	0.25	0.235294	0.2	0.35	0.15	0.35	0.3	0.1		0	1	0.8	0.428571	1	1	0.666667	0.857143	1	1
89	0.00507614	0.0153061	0.010929	0.0108696	0	0.0147059	0.00510204	0	0.00505051	0.005		70.3333	22.6667	34	17.6667	37.3333	41.6667	4.5	96.5	4.16667	22		0.166667	0.684211	0.526316	0.473684	0.529412	0.466667	0.2	0.5	0.25	0.75		0	0.857143	0.818182	1	0.583333	0.4	1	0	0.8	0.933333
90	0	0	0.00546448	0	0	0.0147059	0	0.005	0.00505051	0		70	2.5	3.33333	57	51.3333	18	1.16667	28.1667	13.1667	5		0.666667	0.2	0.25	0.333333	0.363636	0.4	0.1	0.75	0.4	0.3		0.230769	0.75	1	0.454545	0.166667	1	1	0.866667	1	1
91	0	0.0102041	0.00546448	0	0.0102564	0.00980392	0	0.005	0	0.005		75.8333	20.6667	0.666667	78.5	91.3333	26.5	1	6.33333	13.8333	2.33333		0.666667	0.117647	0.05	0.5	0.666667	0.842105	0.05	0.2	0.526316	0.2		0.166667	0.6	1	0.125	0.111111	0.9375	1	1	0.818182	1
92	0	0.0153061	0.010929	0.00543478	0.00512821	0.00980392	0.0102041	0.01	0.00505051	0		89.3333	48.3333	92	23.8333	11.8333	5.16667	1.16667	8.5	1.33333	6.16667		0.5	0.166667	0.75	0.526316	0.4	0.45	0.1	0.210526	0.1	0.35		0	0.222222	0.0526316	0.818182	0.875	1	1	0.75	1	1
93	0	0.00510204	0.00546448	0.00543478	0.00512821	0.0196078	0	0.005	0.010101	0.005		66.1667	7.16667	64	66.5	57.8333	0.666667	5.83333	5.66667	61.6667	10.1667		0.285714	0.05	0.727273	0.555556	0.272727	0.1	0.2	0.2	0.7	0.111111		0.0666667	0	0.375	0.3125	0.181818	1	1	1	0.333333	1
94	0	0.0102041	0.00546448	0	0.0102564	0.00980392	0	0	0	0		0	69.5	61.5	46.6667	43.1667	4.5	4.66667	2	7	1.16667		0	0.444444	0.666667	0.666667	0.785714	0.35	0.1	0.25	0.2	0.05		0	0.2	0.285714	0.692308	0.647059	0.857143	1	0.8	1	1
95	0	0.00510204	0.00546448	0	0.00512821	0.00980392	0	0.01	0	0		68.6667	82.5	41.6667	5.16667	61.1667	1	6.5	56.5	0.833333	4.33333		0.333333	0.5	0.25	0	0.454545	0.05	0.3	0.333333	0.05	0.45		0.0666667	0.0555556	0.222222	0	0.307692	1	1	0.153846	1	0.888889
96	0.00507614	0.00510204	0.00546448	0	0	0.00980392	0	0.01	0	0		23.6667	38.1667	88	43.3333	1.16667	64	43.3333	0.833333	2	2.16667		0.294118	0.2	1	0.428571	0.05	0.166667	0.533333	0.1	0.05	0.1		0.5	0.375	0.105263	0.555556	1	0.181818	0.272727	1	1	1
97	0.0101523	0	0.0218579	0	0	0.0147059	0	0.005	0	0.005		84.6667	21.8333	50.6667	0.666667	92.6667	8.5	2.16667	6.83333	0.833333	1.66667		0.666667	0.578947	0.416667	0.1	0.666667	0.7	0.05	0.35	0.1	0.1		0.0714286	0.909091	0.333333	1	0.0526316	0.928571	1	0.857143	1	1
98	0	0.00510204	0.0163934	0.00543478	0.0102564	0.0147059	0.0102041	0.005	0	0		73.8333	0	86.1667	60.3333	7.16667	7.83333	4.83333	2.5	7	6.33333		0.5	0	0.5	0.333333	0.25	0.2	0.3	0.2	0.263158	0.55		0.117647	0	0.111111	0.214286	0.8	0.75	1	1	1	0.909091
99	0	0.00510204	0.010929	0.00543478	0	0.0147059	0.00510204	0	0	0.01		78	78.1667	40.1667	90.6667	13.6667	3.83333	3.16667	2	25.8333	3.16667		0.8	0.6	0.4	1	0.4	0.2	0.2	0.157895	0.473684	0.3		0	0.0588235	0.636364	0.105263	1	1	1	1	0.777778	1
100	0	0.00510204	0.00546448	0.0163043	0	0.00980392	0	0	0.00505051	0		84.3333	10	36	12.8333	6.16667	26.6667	13.6667	10.5	1	3.5		0.25	0.105263	0.3125	0.157895	0.15	0.5	0.421053	0.3	0.05	0.3		0.0625	0.333333	0.4	0.75	1	0.7	0.75	0.833333	1	0.833333
101	0.00507614	0.00510204	0.00546448	0.00543478	0	0.00980392	0	0.005	0.00505051	0.01		83.5	91.5	52.5	52.6667	10.3333	8.5	41.3333	0.5	0	0.333333		0.2	0.666667	0.5	0.111111	0.6	0.25	0.75	0	0	0		0.0833333	0.0555556	0.307692	0.285714	0.916667	1	0.6	0	0	0
102	0	0	0.010929	0.00543478	0.00512821	0.0147059	0.0102041	0.005	0	0.005		97.5	90.1667	87.5	5	62.6667	8.66667	0.833333	11.5	1.5	3.5		1	0.5	1	0.2	0.5	0.4	0.05	0.315789	0.3	0.25		0	0.0555556	0.0666667	1	0.357143	0.875	1	0.857143	1	0.8
103	0.0101523	0	0.0218579	0	0	0.0147059	0.00510204	0	0	0.02		0.333333	77	72.8333	82	73.8333	45.8333	8.33333	4.33333	9.16667	1.33333		0.05	0.4	0.666667	0.857143	0.571429	0.846154	0.35	0.2	0.210526	0.1		1	0.0588235	0.25	0.263158	0.2	0.5625	1	1	0.8	0.5
104	0	0.00510204	0.00546448	0.00543478	0	0.0245098	0	0	0.010101	0.01		94.1667	93	0.666667	50.1667	18	3.5	0.166667	4	3.66667	1.66667		0.5	1	0	0.583333	0.4	0.25	0	0.1	0.1	0.2		0	0.2	0	0.357143	1	1	0	1	1	1
105	0	0	0	0.0108696	0.0153846	0.0147059	0.0102041	0	0	0.01		0.333333	62.1667	64.1667	3.5	65.3333	40	5.66667	0.333333	8.33333	20.1667		0.05	0.777778	0.777778	0.2	1	0.272727	0.15	0.05	0.368421	0.352941		1	0.388889	0.294118	1	0.6	0.416667	1	1	0.857143	0.625
106	0	0	0.0218579	0.0163043	0.0205128	0.00980392	0.00510204	0.01	0	0.005		62.3333	40.8333	6.33333	7.66667	11.1667	13.6667	12.6667	0.666667	31.8333	2.66667		0.857143	0.357143	0.1	0.4	0.35	0.45	0.5	0.1	0.722222	0.2		0.235294	0.3	1	1	1	1	0.9	1	0.866667	0.75
107	0	0	0.010929	0.00543478	0.00512821	0.0147059	0.00510204	0.01	0	0		8.66667	83.8333	1.83333	3.5	7.66667	16	2.16667	7.16667	1.83333	14.6667		0.2	0.25	0.05	0.1	0.45	0.5	0.05	0.4	0.05	0.65		0.75	0	1	1	1	0.9	0	1	0	1
108	0.00507614	0	0.010929	0.0163043	0.0102564	0.00980392	0.00510204	0.005	0.00505051	0.01		36.3333	32	96.8333	55.1667	76	57.6667	1.66667	16.1667	2.33333	77.1667		0.142857	0.333333	1	0.416667	0.5	0.714286	0.2	0.55	0.25	0.5		0.25	0.75	0.0526316	0.333333	0.1875	0.5	1	0.909091	1	0.357143
109	0	0.00510204	0.0163934	0.0108696	0	0.0147059	0	0.005	0	0		99.5	10.8333	1.83333	13.8333	70.6667	23.1667	1.16667	1.33333	0	4		0	0.45	0.05	0.166667	0.8	0.578947	0.1	0.15	0	0.25		0	0.888889	1	1	0.352941	0.833333	1	1	0	0.8
110	0	0	0.0163934	0.00543478	0.0205128	0.0147059	0.00510204	0.015	0	0.005		1.16667	49.6667	96.8333	13.3333	40.1667	1.16667	1.83333	3.16667	5.66667	1		0.1	0.333333	1	0.55	0.214286	0	0.15	0.15	0.35	0.15		1	0.166667	0.0526316	1	0.444444	0	1	1	1	0.666667
111	0	0.0102041	0.010929	0.0217391	0	0.00980392	0	0.01	0	0.005		95.5	98.3333	3.5	64.6667	7.66667	64.3333	8.16667	4.16667	5.16667	1.66667		1	0	0.2	0.818182	0.35	0.9	0.35	0.3	0.55	0.3		0	0	1	0.470588	1	0.444444	1	1	1	1
112	0.00507614	0	0.0163934	0.0217391	0	0.00980392	0.00510204	0.005	0	0.005		86.8333	12.1667	0.5	56.1667	5	12.3333	1.5	4	1.33333	5.5		0.666667	0.210526	0	0.1	0.210526	0.263158	0.105263	0.25	0.2	0.35		0	0.6	0	0.0909091	0.8	0.666667	1	1	1	0.857143
113	0.0101523	0	0.0218579	0.0108696	0	0.00980392	0	0.005	0.00505051	0.005		76.3333	70	0.333333	15.3333	9.66667	4.83333	1	0.166667	1.33333	2		0.2	0.285714	0.1	0.6	0.35	0.3	0.15	0.05	0.05	0.35		0	0.133333	1	0.916667	1	1	1	1	1	0.857143
114	0.00507614	0	0.010929	0.0108696	0	0.0147059	0.00510204	0.015	0.00505051	0		98.5	56.6667	50	27	3	1.5	3.5	11.5	14.5	7.83333		1	0.538462	0.272727	0.388889	0.3	0.2	0.25	0.65	0.5	0.4		0	0.428571	0.166667	0.625	0.833333	1	0.8	0.923077	0.9	1
115	0	0.00510204	0.0163934	0.0163043	0.0102564	0.00980392	0.00510204	0.01	0.00505051	0.01		89.8333	85.3333	2.33333	58.1667	72.5	5.16667	8.66667	4	15.6667	18.5		0.666667	0.666667	0.15	0.555556	0.666667	0.1	0.3	0.1	0.210526	0.7		0.0526316	0.222222	1	0.266667	0.333333	1	1	0.5	1	1
116	0.00507614	0.0102041	0.0218579	0	0	0.00980392	0	0.005	0.00505051	0		92.1667	62.3333	49.3333	56.1667	38.3333	9	1.5	3	0.833333	3		0.5	0.5	0.181818	0.3	0.357143	0.55	0.05	0.4	0.1	0.2		0	0.214286	0.222222	0.230769	0.454545	1	1	1	1	1
117	0.00507614	0.00510204	0.010929	0	0.00512821	0.00980392	0	0.005	0	0.005		96.5	21.5	12	90	5.5	30.1667	2.83333	20	6.66667	5.33333		0	0.294118	0.0526316	1	0.45	0.578947	0.15	0.555556	0.263158	0.4		0	0.5	0	0.214286	0.888889	0.916667	1	0.666667	0.833333	1
118	0.00507614	0.0102041	0.010929	0.0108696	0	0.0196078	0	0.015	0	0.005		91.5	9	27.3333	6.33333	46.5	1.33333	0.333333	75.1667	3	0.5		0.75	0.15	0.1875	0.1	0.5	0.1	0	0.7	0.15	0.05		0.105263	1	0.333333	1	0.5	1	0	0.25	1	1
119	0	0.00510204	0.00546448	0.00543478	0.00512821	0.00980392	0	0.01	0.010101	0		89.8333	7.16667	97.6667	64.6667	0.666667	2	13.5	20.6667	1.5	1.66667		0.666667	0.4	0.5	0.6	0.1	0.15	0.35	0.473684	0.1	0.05		0.0588235	1	0	0.384615	1	1	1	0.8	1	1
120	0	0.0153061	0.0218579	0.00543478	0	0.0196078	0	0.015	0	0.005		97.3333	82.3333	86.8333	25	57.8333	6.16667	6.66667	2.66667	1.5	2.33333		1	1	0.5	0.666667	0.6	0.4	0.315789	0.15	0.15	0.25		0.1	0.210526	0.125	0.769231	0.3125	0.875	1	1	1	0.8
121	0	0.00510204	0.010929	0.00543478	0.00512821	0.0147059	0	0.01	0	0		64.1667	62.6667	38.8333	6.16667	4.16667	53	10.1667	8.5	2.16667	0.833333		0.375	0.7	0.333333	0.263158	0.2	0.4	0.5	0.5	0.25	0		0.133333	0.333333	0.444444	0.833333	0.75	0.571429	1	1	0.8	0
122	0	0.00510204	0.00546448	0.0108696	0.00512821	0.00490196	0.0102041	0.005	0	0.005		86.6667	46.1667	82.1667	72.3333	53.6667	22.5	0.666667	67.5	5.33333	8.33333		0.666667	0.0909091	0.833333	0.5	0.6	0.55	0	0.714286	0.3	0.25		0.0526316	0	0.210526	0.1875	0.5	0.909091	0	0.176471	1	1
123	0	0.0102041	0.00546448	0	0.00512821	0.0147059	0	0.005	0	0.005		79.5	89.6667	58.1667	2.5	11.3333	4	0.5	45.8333	3.5	1		0.5	0.75	0.545455	0.2	0.157895	0.1	0.1	0.533333	0.2	0.05		0.125	0.157895	0.333333	1	0.5	1	1	0.538462	1	1
124	0.00507614	0.00510204	0.00546448	0.00543478	0.00512821	0.0147059	0.00510204	0.01	0	0.005		69	11.6667	75.8333	0.333333	8.83333	18.3333	0.333333	6.33333	8.66667	0.833333		0.428571	0.388889	0.777778	0	0.4	0.75	0.1	0.3	0.55	0		0.125	0.625	0.285714	0	1	0.933333	1	0.833333	1	0
125	0	0	0.00546448	0.0163043	0.0102564	0.00980392	0.0102041	0.015	0	0.005		92.6667	84.5	41.5	33.5	1.16667	65.8333	10	3.5	4.83333	3.33333		0.666667	0.8	0.4375	0.25	0.15	0.916667	0.35	0.3	0.2	0.3		0	0.166667	0.545455	0.375	1	0.5	1	1	0.5	1
126	0	0	0.00546448	0.00543478	0.0153846	0.00980392	0.00510204	0.025	0.00505051	0.015		93.3333	30.5	0.5	14	55.1667	17.1667	14	1.66667	2.5	2.33333		0.5	0.133333	0.05	0.368421	0.454545	0.5	0.5	0.05	0.1	0.15		0	0.142857	1	0.857143	0.285714	1	0.9	1	1	1
127	0	0	0.00546448	0.00543478	0	0.0147059	0.0153061	0.01	0.010101	0		88.8333	42.5	53.6667	6.5	68	21.6667	6.66667	2	11.5	17.1667		0.666667	0.692308	0.75	0.2	0.8	0.55	0.25	0.2	0.35	0.55		0.0526316	0.692308	0.375	0.75	0.3125	0.909091	1	0.75	0.857143	0.818182
128	0	0	0.0163934	0.0108696	0.0102564	0.0147059	0	0.01	0	0		38.8333	5.33333	75.1667	61.6667	2.16667	2.16667	1	1.16667	0	8.83333		0.214286	0.05	0.875	0.333333	0.1	0.25	0.2	0.1	0	0.55		0.222222	0	0.277778	0.272727	1	0.8	1	1	0	1
129	0	0.0102041	0.00546448	0.0108696	0	0.00980392	0.00510204	0.005	0	0		18.3333	89.5	28.8333	0.5	63.8333	1.33333	3.66667	1.5	27	0.5		0.0588235	0.8	0.555556	0	0.818182	0.1	0.2	0.05	0.7	0.05		0.25	0.111111	0.833333	0	0.444444	1	1	0	0.857143	1
130	0	0.0102041	0.00546448	0.00543478	0.00512821	0.0196078	0	0.005	0.00505051	0		42.8333	69.6667	48	8.5	0	1.33333	3.16667	2.33333	5.16667	0.166667		0.230769	0.125	0.333333	0.35	0	0.2	0.210526	0.1	0.3	0.15		0.2	0	0.25	0.857143	0	1	1	1	0.833333	0.666667
131	0	0.0102041	0.00546448	0	0.00512821	0.0147059	0	0.005	0	0.01		77.3333	89.6667	5.83333	15.6667	1	5.5	12.8333	8.5	2.33333	2.16667		0.5	0.25	0.1	0.45	0.1	0.4	0.55	0.45	0.05	0		0.125	0.0588235	1	0.888889	0.5	0.875	0.909091	1	0	0
132	0.00507614	0.00510204	0.010929	0	0.00512821	0.00980392	0.0102041	0.01	0.00505051	0		94	54.6667	65	54	36.1667	6	4.16667	93.6667	0.833333	8.16667		1	0.545455	0.6	0.4	0.444444	0.45	0.15	1	0.1	0.333333		0.05	0.333333	0.3125	0.230769	0.666667	1	1	0	1	1
133	0	0.00510204	0.00546448	0	0.00512821	0.0147059	0.0153061	0.01	0	0.01		99.6667	69.8333	16.5	13.5	68.5	2.66667	5.83333	39.8333	5.33333	2.16667		0	0.555556	0.315789	0.5	0.375	0.15	0.35	0.5	0.3	0.35		0	0.307692	1	0.9	0.0769231	1	0.857143	0.818182	1	1
134	0	0.00510204	0.0163934	0.00543478	0	0.0147059	0	0.005	0.00505051	0		97.5	14.8333	8.66667	42.1667	50.5	7.16667	19	1	6.33333	2.16667		1	0.263158	0.263158	0.6	0.615385	0.35	0.578947	0.05	0.35	0.15		0.1	0.8	1	0.785714	0.466667	0.857143	0.916667	1	1	1
135	0	0.00510204	0.00546448	0.00543478	0	0.0147059	0.0102041	0.01	0	0		83.6667	72.8333	98.6667	50.6667	20.5	3.83333	3.5	6.5	14.3333	22.5		0.5	0.75	0.5	0.333333	0.55	0.3	0.4	0.25	0.45	0.5		0.0833333	0.277778	0.0526316	0.25	0.909091	0.833333	1	0.8	0.888889	0.909091
136	0	0.00510204	0.00546448	0.00543478	0.0153846	0.00980392	0.0102041	0.005	0	0.005		2.83333	88.3333	8.66667	42.5	24.5	3.83333	1.83333	9	0.166667	1.5		0.15	0.5	0.263158	0.166667	0.294118	0.25	0.2	0.6	0	0.1		1	0.0555556	1	0.111111	0.5	1	1	1	0	0.5
137	0.00507614	0.00510204	0.010929	0.00543478	0	0.0147059	0	0	0.00505051	0.01		98.6667	32.3333	98.6667	4.5	8.66667	5.16667	3.33333	1.66667	1	4.66667		1	0.176471	0.5	0.105263	0.15	0.35	0.2	0.1	0.25	0.3		0.05	0.333333	0.0526316	1	1	0.857143	1	1	0.8	1
138	0	0.00510204	0.010929	0.0163043	0.00512821	0.0147059	0.00510204	0.015	0	0.005		83	1.5	37.6667	45.6667	80.8333	0.666667	3.33333	0.333333	0	6.5		0.4	0.1	0.4	0.5	0.714286	0.15	0.45	0	0	0.55		0.0588235	1	0.4	0.583333	0.294118	1	1	0	0	0.909091
139	0	0.0102041	0.00546448	0.0163043	0	0.00980392	0.00510204	0.005	0	0.01		99.5	90.8333	12.5	26.3333	7	0.333333	3.33333	1.33333	0.666667	2.5		1	1	0.2	0.352941	0.35	0	0.15	0.2	0.1	0.35		0	0.0625	1	0.555556	0.857143	0	1	1	0.5	1
140	0	0	0.010929	0	0.00512821	0.0147059	0.00510204	0.005	0.00505051	0		41	5.33333	0.666667	33.3333	58.5	9.66667	1.16667	0.333333	2.33333	2		0.0833333	0.3	0.05	0.0769231	0.818182	0.35	0.1	0.1	0.210526	0.15		0.111111	0.833333	1	0.142857	0.411765	0.857143	1	1	1	0.666667
141	0	0.0102041	0.0163934	0.00543478	0	0.00980392	0	0.005	0	0.005		90.3333	73.3333	67.6667	71.3333	21.5	19	6.16667	3.33333	16.1667	1		0.333333	0.5	0.6	0.5	0.45	0.45	0.3	0.15	0.6	0.1		0	0.0625	0.5	0.25	0.888889	0.888889	0.833333	1	0.916667	1
142	0	0.00510204	0.00546448	0.00543478	0.0102564	0.0196078	0.0153061	0	0	0.01		40.8333	42.5	5.33333	11.8333	2	37	3.16667	20.3333	2.66667	2.16667		0.461538	0.307692	0.25	0.25	0.15	0.333333	0.0526316	0.35	0.15	0.2		0.384615	0.272727	1	1	1	0.833333	1	0.857143	0.666667	1
143	0.00507614	0.00510204	0.0163934	0.00543478	0.00512821	0.0147059	0.00510204	0	0.00505051	0.01		0.166667	12.3333	1.33333	58.1667	27.3333	8.66667	32.3333	88.1667	1.5	2.83333		0.05	0.315789	0.05	0.111111	0.1875	0.35	0.375	0.333333	0	0		1	0.833333	1	0.0833333	0.5	1	0.6	0.117647	0	0
144	0	0.00510204	0.010929	0	0.00512821	0.0147059	0	0.015	0	0.01		50.1667	15.3333	37.8333	61.5	62	1.66667	44.6667	3.83333	3.83333	0.666667		0.454545	0.222222	0.466667	0.5	0.7	0.1	0.454545	0.35	0.25	0.05		0.285714	0.5	0.666667	0.333333	0.294118	1	0.5	0.857143	1	1
145	0.00507614	0.00510204	0.010929	0.0108696	0	0.00980392	0.00510204	0.005	0	0.005		2.83333	57.1667	91.1667	2.66667	71.6667	19.8333	2.33333	27.1667	3.5	9.5		0.3	0.7	0.8	0.1	0.5	0.5	0.2	0.941176	0.25	0.631579		1	0.352941	0.263158	1	0.230769	1	1	0.789474	1	0.846154
146	0	0.00510204	0.010929	0.0108696	0	0.00980392	0.00510204	0.005	0	0		3.66667	66.5	94.5	89.6667	84	50.6667	22.3333	5	2	2.33333		0.1	0.545455	1	0.666667	0.6	0.333333	0.526316	0.35	0.25	0.25		1	0.466667	0.1	0.0526316	0.1875	0.333333	0.818182	1	1	0.8
147	0	0.0153061	0.0163934	0.00543478	0.0153846	0.0196078	0.00510204	0.01	0.00505051	0		29	32.3333	25	50.8333	58.8333	0.5	8.83333	0.166667	11	17.1667		0.1875	0.529412	0.333333	0.714286	0.545455	0.1	0.6	0	0.315789	0.526316		0.285714	0.583333	0.857143	0.5	0.4	1	0.916667	0	1	0.909091
148	0.00507614	0.0102041	0.0163934	0.00543478	0.00512821	0.0245098	0.00510204	0.005	0.00505051	0.015		68.5	1.5	27.3333	74.5	4	1.16667	4	3.5	2	49		0.555556	0.05	0.25	0.5	0.0555556	0.15	0.105263	0.05	0.157895	0.615385		0.285714	1	0.375	0.1875	1	1	1	1	1	0.466667
149	0.00507614	0.00510204	0.0163934	0	0	0.0147059	0.0102041	0.005	0	0.01		81.8333	83.8333	90.3333	82.5	2.16667	17.3333	4	2.83333	2.66667	6.5		1	0.25	0.666667	0.666667	0.15	0.5	0.166667	0.25	0.1	0.0526316		0.263158	0	0.0555556	0.222222	0.666667	1	1	0.8	1	1
150	0.00507614	0.00510204	0.010929	0.0108696	0.00512821	0.0196078	0.0102041	0.005	0	0		10.6667	33.1667	40.5	10	24.1667	3.16667	9.83333	3.16667	0.333333	2.83333		0.6	0.588235	0.8	0.157895	0.222222	0.25	0.35	0.05	0	0.2		0.916667	0.769231	0.705882	0.75	1	1	1	0	0	1
151	0.00507614	0.00510204	0.010929	0.0163043	0.0102564	0.0196078	0.00510204	0	0	0.005		70.3333	95	41.3333	83.5	74.8333	12.6667	0.333333	6.16667	2.83333	8.66667		0.571429	1	0.384615	0.8	0.777778	0.4	0.05	0.473684	0.25	0.5		0.235294	0.1	0.333333	0.157895	0.3125	0.875	0	0.9	0.8	1
152	0.00507614	0.00510204	0	0.0108696	0.00512821	0.0196078	0.00510204	0	0	0.01		4.83333	96.8333	22.6667	55.1667	43.5	5.16667	0.5	4.33333	2.16667	1.16667		0.05	1	0.368421	0.2	0.571429	0.3	0.05	0.35	0.3	0.05		0	0.1	0.875	0.166667	0.5	0.833333	1	0.857143	1	1
153	0.0152284	0.00510204	0.0163934	0.00543478	0.0102564	0.0245098	0.00510204	0.015	0	0.01		23.8333	93	8	0.5	4.16667	2	5	21.5	14.5	1.16667		0.473684	1	0.3	0	0.35	0.2	0.35	0.411765	0.45	0		0.8	0.2	0.833333	0	0.857143	1	0.857143	0.666667	0.888889	0
154	0.0101523	0.0102041	0.010929	0	0.00512821	0.0196078	0.0102041	0.005	0.00505051	0		66	77	89.1667	4.66667	37	66.5	4.83333	4.83333	6.5	15.3333		0.125	0.4	0.333333	0.1	0.153846	0.166667	0.421053	0.25	0.45	0.210526		0.166667	0.0588235	0	0.5	0.111111	0.2	1	1	1	0.6
155	0	0.00510204	0	0	0.00512821	0.0245098	0	0.005	0.00505051	0.01		40.6667	65.6667	15.6667	10.6667	9.66667	11	2.16667	3.16667	1.66667	0.833333		0.285714	0.5	0.631579	0.55	0.45	0.5	0.2	0.263158	0.2	0.05		0.3	0.214286	0.923077	0.909091	1	1	1	1	1	1
156	0	0.0102041	0.00546448	0.0108696	0.00512821	0.0196078	0.00510204	0.005	0	0		76.6667	21.8333	41.5	68.1667	40.6667	1.16667	6	1.33333	2.5	2.33333		0.666667	0.117647	0.6875	0.428571	0.0769231	0.05	0.3	0.1	0.2	0.05		0.142857	0.2	0.642857	0.153846	0.125	1	1	1	1	1
157	0.0101523	0	0	0	0.0153846	0.0147059	0.0102041	0	0.00505051	0.005		93.5	89.8333	35.1667	8.33333	61.3333	56.5	1	1.16667	1.83333	12		0.5	0.666667	0.357143	0.157895	0.333333	0.363636	0.1	0	0.2	0.55		0	0	0.3	0.666667	0.142857	0.384615	1	0	0.75	1
158	0.00507614	0.0102041	0.010929	0	0	0.0196078	0.00510204	0	0	0		4.83333	6.33333	1.83333	10.6667	66.5	22	2.83333	2.5	2.66667	8.16667		0.15	0.2	0	0.105263	0.75	0.45	0.1	0.15	0.05	0.45		0.666667	1	0	0.5	0.333333	1	0.5	1	1	1
159	0.00507614	0	0.00546448	0.0108696	0.0102564	0.0147059	0.00510204	0	0	0.01		92	2	73.3333	52.3333	10.5	15.8333	36.3333	16.1667	2.83333	1.5		0.666667	0.2	0.714286	0.454545	0.3	0.35	0.894737	0.55	0.05	0.2		0.0625	1	0.222222	0.285714	1	0.857143	0.888889	0.909091	1	1
160	0.00507614	0	0.0163934	0.0108696	0.025641	0.0196078	0.0102041	0.005	0	0.005		77	44	81.5	52.6667	3.16667	14.1667	5.16667	1	1	2.66667		0	0.181818	0.875	0.363636	0.1	0.85	0.25	0	0.05	0.1		0	0.1	0.263158	0.230769	1	0.941176	0.8	0	1	1
161	0.0101523	0	0.00546448	0	0.00512821	0.0196078	0.00510204	0	0	0.005		99.8333	34.5	0.5	22.6667	15.6667	13.6667	32.8333	0.5	3.33333	15.3333		1	0.142857	0.1	0.842105	0.315789	0.6	0.352941	0	0.2	0.473684		0	0.142857	1	0.882353	0.857143	0.916667	0.777778	0	1	0.9
162	0.00507614	0.00510204	0.010929	0.00543478	0.00512821	0.0147059	0.00510204	0.005	0	0.01		83.5	15.6667	98.1667	19.5	55.8333	6.33333	6.83333	50.1667	1.83333	6		0.6	0.4	0.5	0.473684	0.6	0.35	0.315789	0.714286	0.25	0.25		0.111111	1	0.0526316	0.8	0.3125	1	0.833333	0.6	0.8	0.8
163	0.00507614	0	0.00546448	0	0	0.0245098	0.00510204	0.005	0.00505051	0		0.5	81.5	0.5	63.5	67.5	2	6.16667	49.6667	18.6667	4.5		0.05	0.4	0.1	0.7	0.555556	0.0526316	0.15	0.363636	0.6	0.35		1	0.125	1	0.3125	0.428571	0	1	0.307692	0.916667	1
164	0.00507614	0.00510204	0.010929	0	0.00512821	0.0196078	0	0.005	0	0.005		86.3333	0.166667	98.3333	44	87.1667	3.16667	0	7.16667	2.66667	9		0.5	0.05	1	0.285714	0.833333	0.4	0	0.25	0.3	0.25		0	1	0.05	0.3	0.210526	1	0	1	0.833333	1
165	0.0152284	0.0102041	0.010929	0.00543478	0	0.0245098	0	0.005	0	0.005		42.3333	2.33333	8.83333	72.8333	5	3.66667	2.66667	19.5	11.3333	2.83333		0.333333	0.05	0.263158	0.714286	0.2	0.1	0.2	0.736842	0.7	0.05		0.25	1	1	0.2	1	1	1	0.866667	0.928571	1
166	0.00507614	0.00510204	0.00546448	0.0108696	0	0.0245098	0.0102041	0.015	0.00505051	0.02		58.3333	57.6667	7	11.1667	15.6667	10.3333	1	7.33333	7.33333	6.83333		0.666667	0.5	0.2	0.45	0.315789	0.6	0	0.55	0.55	0.4		0.3125	0.214286	1	0.888889	0.714286	1	0	1	0.909091	1
167	0.0101523	0.00510204	0.00546448	0	0.0205128	0.0294118	0.0102041	0.005	0	0.005		93.5	6.5	4	44.5	5.33333	1.66667	0.166667	4.33333	3.5	14.6667		0.666667	0.3	0.05	0.944444	0.25	0.1	0	0.3	0.05	0.7		0.0526316	1	1	0.842105	1	1	0	1	1	0.928571
168	0.00507614	0.0153061	0.00546448	0	0	0.0196078	0	0.015	0	0.01		57.6667	0.833333	65	23.6667	48.8333	17.5	1	4.66667	4.66667	3.16667		0.222222	0.15	0.444444	0.368421	0.538462	0.8	0.157895	0.210526	0.15	0.15		0.0833333	1	0.2	0.625	0.428571	0.9375	0.666667	1	1	1
169	0	0.0153061	0.00546448	0.00543478	0.00512821	0.0392157	0.0102041	0.005	0	0.015		68.1667	3.33333	18.1667	1	64.5	2.5	2.83333	6.33333	2	2.33333		0.5	0.25	0.263158	0.1	0.5	0.1	0.1	0.3	0	0.05		0.0769231	0.8	0.8	1	0.357143	1	1	0.833333	1	1
170	0.00507614	0	0.00546448	0.0108696	0	0.0147059	0.00510204	0.015	0.010101	0.01		84.3333	97.3333	35	79.5	24	0.5	10	0.833333	1	2		0.333333	1	0.529412	0.5	0.611111	0	0.35	0.1	0.05	0.35		0.0714286	0.05	0.666667	0.117647	0.916667	0	0.857143	1	1	0.857143
171	0.00507614	0.00510204	0.00546448	0.00543478	0	0.0147059	0.0153061	0.02	0	0.01		49.5	24.3333	58.6667	14.6667	1.83333	11.6667	3	2.66667	7.66667	12.3333		0.2	0.3125	0.733333	0.421053	0.2	0.277778	0.25	0.05	0.2	0.473684		0.166667	0.571429	0.5625	0.888889	1	0.714286	0.6	1	1	0.9
172	0	0.0153061	0.00546448	0.00543478	0	0.0196078	0.0102041	0.005	0	0.01		80.1667	47.8333	50.5	31.3333	43	3.66667	0.5	73.6667	6.16667	6.66667		0.666667	0.181818	0.545455	0.705882	0.461538	0.25	0	0.375	0.526316	0.35		0.166667	0.0909091	0.333333	0.733333	0.384615	1	0	0.333333	1	1
173	0.00507614	0.0102041	0.00546448	0.00543478	0.00512821	0.0147059	0	0	0.00505051	0.01		76.8333	78.3333	85.3333	56	19.1667	1.5	17.8333	18	0.833333	3.66667		0.2	0.8	0.5	0.111111	0.263158	0.1	0.5	0.65	0	0.15		0	0.210526	0.0555556	0	1	1	0.9	0.923077	0	1
174	0	0.00510204	0.00546448	0	0	0.0147059	0	0.005	0	0.005		89.6667	8.66667	81.5	16	77	4.33333	6.83333	9.83333	2.5	0.666667		0.333333	0.15	0.666667	0.5	1	0.05	0.25	0.45	0.25	0.1		0	1	0.444444	1	0.294118	1	1	1	1	1
175	0	0.0102041	0.0163934	0.00543478	0.00512821	0.0147059	0	0.005	0	0		89.5	78.8333	14.5	67.5	14.3333	14.3333	10.8333	36.1667	2	2.83333		0.333333	0.2	0.3	0.636364	0.6	0.55	0.7	0.888889	0.2	0.3		0	0	0.833333	0.4	0.916667	0.909091	0.857143	0.833333	1	1
176	0	0.00510204	0.00546448	0	0	0.0147059	0	0	0	0.01		58.5	15.5	68.8333	95.3333	78.1667	39.6667	6.5	2	6.16667	6.66667		0.222222	0.684211	0.375	0.5	0.75	0.625	0.5	0.05	0.421053	0.35		0.153846	0.769231	0.133333	0.0526316	0.235294	0.692308	1	1	0.875	1
177	0.00507614	0.0153061	0.00546448	0	0	0.0147059	0	0	0.00505051	0.005		99.5	1	19.3333	4	58.6667	12.1667	4.66667	3.16667	4	2.5		1	0.1	0.45	0.2	0.727273	0.45	0.25	0.1	0.2	0.3		0	1	0.777778	1	0.529412	0.888889	1	0.5	1	0.833333
178	0.00507614	0.0102041	0.00546448	0.00543478	0.00512821	0.00980392	0.0102041	0.015	0	0.005		74.5	13	39.5	8.5	0.5	36.3333	3.83333	1	7	9.5		0.333333	0.35	0.153846	0.25	0.05	0.5	0.3	0.05	0.421053	0.65		0.0625	1	0.111111	1	1	0.727273	0.833333	1	0.777778	1
179	0.00507614	0.00510204	0.0273224	0.00543478	0.00512821	0.0196078	0	0.005	0	0.005		97.3333	80.6667	1.5	10	17.8333	15.5	0.833333	1.5	0.666667	2.66667		1	0.875	0.05	0.3	0.85	0.35	0.1	0.05	0	0.25		0.05	0.315789	1	1	1	1	0.5	1	0	1
180	0	0	0.010929	0	0	0.0147059	0	0.005	0.00505051	0.01		90.3333	96.8333	21.6667	66.8333	66.3333	3	1.33333	4	3.83333	0		0.5	1	0.473684	0.625	0.125	0.25	0.05	0.5	0.25	0		0	0.105263	0.777778	0.235294	0	0.8	1	0.9	1	0
181	0	0	0.0163934	0.00543478	0.00512821	0.0147059	0	0.005	0.00505051	0.005		36.1667	71.1667	45.6667	8.16667	63.3333	0.833333	3	6.83333	0.833333	2.5		0.0714286	0.333333	0.333333	0.263158	0.5	0.25	0.2	0.3	0	0.15		0.142857	0.357143	0.272727	1	0.214286	1	1	1	0	1
182	0	0	0.0163934	0	0.00512821	0.0196078	0.0102041	0.005	0	0.01		83.8333	53.8333	48.3333	4.66667	78.8333	4.5	7.33333	58.8333	1.33333	4.5		0.25	0.416667	0.545455	0.25	0.857143	0.4	0.45	0.416667	0.05	0.35		0	0.307692	0.5	1	0.235294	1	1	0.333333	1	0.857143
183	0	0.00510204	0.00546448	0	0.0102564	0.0245098	0.0102041	0.01	0.00505051	0		77.6667	67.8333	50.5	59.3333	48	2.83333	4.16667	47.8333	5.83333	3.16667		0.2	0.555556	0.461538	0.555556	0.5	0.4	0.15	0.722222	0.5	0.2		0	0.25	0.384615	0.2	0.461538	1	1	0.8	1	1
184	0	0	0.00546448	0.00543478	0.00512821	0.0147059	0.0153061	0.005	0.010101	0.005		0.833333	14.5		69.5	28.8333	7.5	71	3.66667	3.66667	0.333333		0.05	0.315789		0.428571	0.588235	0.45	0.3	0.263158	0.2	0.05		1	0.666667		0.125	0.666667	1	0.153846	0.8	0.75	1
185	0	0.00510204	0.00546448	0.0108696	0	0.0294118	0.00510204	0	0.00505051	0.01		38.3333	94.3333			5.16667	6.33333	15.8333	8.66667	1.33333	10.6667		0.470588	0.666667			0.2	0.15	0.684211	0.55	0.05	0.4		0.636364	0.0555556			0.75	1	0.923077	0.909091	1	1
186	0	0	0.00546448	0	0.00512821	0.0196078	0.0102041	0.005	0	0		79.6667	71.3333			55.3333	3.33333	1.5	3.16667	2.33333	4.5		0.6	0.428571			0.454545	0.2	0.2	0.3	0.35	0.15		0.0588235	0.125			0.416667	1	1	1	0.857143	0.666667
187	0.00507614	0	0.010929	0.00543478	0.00512821	0.0196078	0.0153061	0.005	0	0.005		82.3333	45.3333			74.6667	0	8.33333	2.66667	3.83333	6.83333		0.25	0.384615			0.857143	0	0.263158	0.3	0.25	0.55		0	0.272727			0.263158	0	0.8	0.833333	1	0.909091
188	0.00507614	0	0.010929	0	0	0.0294118	0.00510204	0.005	0.010101	0		88.8333	2.5			48.3333	2.16667	16	20	2.16667	16.5		0.5	0.35			0.384615	0.1	0.35	0.411765	0.2	0.55		0	0.857143			0.25	0.5	1	0.5	1	0.909091
189	0.00507614	0	0.00546448	0.00543478	0.0102564	0.00980392	0	0.005	0	0.005		99.8333	94.1667			2.33333	4	16.3333	3.66667	6	2		1	0.5			0.1	0.25	0.5	0.05	0.3	0.1		0	0			1	1	0.9	1	0.833333	1
190	0	0.00510204	0.00546448	0.0163043	0.0102564	0.00980392	0.00510204	0.005	0.010101	0		90.5	4.83333			30.1667	0.833333	0.833333	4.33333	16.6667	0.5		0.75	0.3			0.25	0.1	0.1	0.5	0.55	0		0.210526	1			0.5	1	0.5	0.9	0.909091	0
191	0	0	0.010929	0	0.00512821	0.0245098	0.0102041	0.005	0.00505051	0.005		73.5	78.8333			1.33333	16.3333	2	9.5	3.5	14.5		0.5	0.6			0.15	0.45	0.3	0.55	0.3	0.45		0.117647	0.111111			1	1	0.833333	0.909091	1	1
192	0.00507614	0.00510204	0.0163934	0.0163043	0.00512821	0.0147059	0	0.005	0.010101	0		0.5	74.3333			81	29.1667	2.66667	9.83333	5.83333	4		0.05	0.666667			0.75	0.65	0.2	0.35	0.4	0		1	0.266667			0.384615	0.923077	1	0.857143	1	0
193	0	0.00510204	0.010929	0.00543478	0	0.0196078	0.00510204	0.01	0.00505051	0		65.5	9.33333			11.6667	65.8333	6.33333	40	7.5	6.33333		0.285714	0.15			0.4	0.75	0.55	0.214286	0.35	0.263158		0.0666667	1			1	0.5	0.909091	0.222222	0.857143	0.8
194	0	0	0.00546448	0.00543478	0.00512821	0.0147059	0.00510204	0.005	0	0.005		83.3333	21			21.1667	9.5	0.666667	0.666667	5.16667	6.33333		0.25	0.210526			0.277778	0.45	0.05	0	0.3	0.0555556		0	0.75			0.857143	1	0	0	1	1
195	0.00507614	0	0.010929	0	0.00512821	0.00980392	0	0.005	0	0.005		71.3333	52.5			26.1667	9.83333	8.83333	14.5	9.33333	4.83333		0.571429	0.2			0.722222	0.35	0.3	0.45	0.5	0.25		0.176471	0.0833333			0.928571	0.857143	1	0.888889	0.8	1
196	0.00507614	0.0102041	0.010929	0	0.00512821	0.00980392	0.00510204	0	0	0.015		96	49.8333				42.5	0.333333	5.5	3.16667	4.5		1	0.153846				0.705882	0	0.45	0.3	0.3		0.15	0.222222				0.692308	0	1	0.833333	0.833333
197	0.0101523	0.0102041	0.00546448	0.00543478	0	0.0196078	0	0	0.00505051	0.005		87.8333					1.33333		1.5	1	17.5		0.75					0.2		0.1	0	0.55		0.105263					1		1	0	1
198	0.0101523	0.0102041	0.0163934	0	0.00512821	0.0343137	0	0.02	0.00505051	0							3.66667		1.16667	1.83333	3.5							0.2		0.25	0.1	0.1							0.75		1	1	1
199	0.00507614	0.00510204	0.0218579	0.00543478	0.0102564	0.0343137	0.00510204	0.005	0	0.005							3		10.1667		7.16667							0.25		0.5		0.526316							1		0.9		0.8
200	0.00507614	0	0.00546448	0.00543478	0	0.0294118	0	0.005	0.00505051	0							0.5		3.5		0.5							0.05		0.1		0.05							0		1		1
201	0.0101523	0	0.0163934	0.0108696	0.00512821	0.0245098	0.00510204	0	0.00505051	0							6											0.5											1
202	0.00507614	0.0102041	0.010929	0.0217391	0.00512821	0.0245098	0.00510204	0.015	0.0151515	0							5.5											0.45											0.888889
203	0.00507614	0.00510204	0.00546448	0.0108696	0.0153846	0.0147059	0	0.01	0.010101	0							18.5											0.368421											1
204	0.0152284	0.0102041	0.00546448	0.00543478	0.025641	0.0196078	0.0102041	0	0.00505051	0							2.16667											0.15											1
205	0.0152284	0	0.00546448	0.0163043	0.00512821	0.0245098	0.00510204	0.005	0	0
206	0.0101523	0.0102041	0.010929	0.0163043	0	0.0245098	0.00510204	0.005	0.00505051	0
207	0.00507614	0.0204082	0.00546448	0.0108696	0	0.0196078	0.0153061	0	0	0.005
208	0.0152284	0	0.010929	0.00543478	0	0.0196078	0.00510204	0	0	0.005
209	0.00507614	0.00510204	0.00546448	0.0108696	0.00512821	0.0245098	0.00510204	0.005	0	0.015
210	0.0152284	0.00510204	0.010929	0.00543478	0.0102564	0.0196078	0.00510204	0.015	0.010101	0.005
211	0.00507614	0.00510204	0.0218579	0	0.025641	0.0245098	0	0.015	0	0.005
212	0.00507614	0.00510204	0.00546448	0.00543478	0	0.0245098	0	0.005	0.00505051	0.01
213	0.00507614	0	0.00546448	0.00543478	0.0153846	0.0392157	0.0102041	0.005	0.00505051	0
214	0.00507614	0	0.00546448	0.0108696	0	0.0196078	0.00510204	0.01	0	0
215	0	0.0102041	0.00546448	0.0108696	0	0.0245098	0.00510204	0	0.00505051	0
216	0	0.00510204	0.010929	0.00543478	0.00512821	0.0245098	0	0	0.010101	0.015
217	0	0	0.0273224	0.0108696	0.0102564	0.0294118	0	0	0	0.005
218	0	0.00510204	0.0163934	0	0	0.0245098	0.0102041	0.015	0.00505051	0.01
219	0	0.00510204	0.00546448	0	0.00512821	0.0343137	0.00510204	0.01	0	0
220	0.0101523	0.00510204	0.010929	0.0217391	0.00512821	0.0294118	0.00510204	0.01	0.00505051	0
221	0.0101523	0	0.010929	0	0.00512821	0.0294118	0	0.01	0.0151515	0
222	0.00507614	0.00510204	0.010929	0.0271739	0.0153846	0.0196078	0	0.005	0.00505051	0
223	0	0.00510204	0.010929	0.00543478	0.00512821	0.0245098	0.00510204	0.005	0.00505051	0
224	0.00507614	0.00510204	0.0218579	0.0163043	0	0.0245098	0.0102041	0.01	0	0
225	0	0.00510204	0.010929	0.00543478	0.0153846	0.0147059	0.00510204	0.02	0	0
226	0	0.0102041	0.00546448	0.00543478	0	0.0343137	0.00510204	0.01	0.00505051	0
227	0	0.00510204	0.010929	0.00543478	0.00512821	0.0196078	0.0153061	0.005	0	0.01
228	0	0	0.0163934	0	0.00512821	0.0196078	0	0	0	0.005
229	0	0.00510204	0.00546448	0.00543478	0.0102564	0.0294118	0	0.005	0.00505051	0
230	0	0.00510204	0	0	0.0102564	0.0196078	0.00510204	0.01	0.010101	0.01
231	0	0.00510204	0.0163934	0	0.0102564	0.0245098	0.0153061	0.005	0	0
232	0.00507614	0.00510204	0.00546448	0	0.00512821	0.0294118	0	0.015	0	0
233	0	0.0102041	0	0.00543478	0.0153846	0.0196078	0	0	0.00505051	0.005
234	0	0.0255102	0.010929	0	0.00512821	0.0147059	0	0.005	0	0.01
235	0	0.00510204	0.00546448	0.00543478	0.00512821	0.0294118	0	0	0.010101	0.005
236	0.00507614	0.00510204	0	0.0163043	0.00512821	0.0294118	0.0102041	0.005	0	0.015
237	0.00507614	0.0102041	0.00546448	0	0	0.0245098	0.0102041	0.005	0.00505051	0.005
238	0.0101523	0.0153061	0.00546448	0.00543478	0	0.0245098	0.00510204	0.005	0	0.005
239	0.0101523	0.00510204	0	0.0108696	0.00512821	0.0147059	0.0102041	0.01	0.0151515	0
240	0.00507614	0	0.00546448	0.0271739	0.0153846	0.00980392	0.0102041	0.01	0.00505051	0
241	0.00507614	0	0	0.00543478	0.00512821	0.0147059	0.00510204	0.005	0.00505051	0
242	0.0101523	0.0102041	0.00546448	0.0108696	0.0102564	0.0147059	0.00510204	0	0.010101	0
243	0.0101523	0	0.00546448	0.0108696	0	0.0196078	0.0102041	0.015	0.00505051	0.005
244	0.00507614	0	0.010929	0.0108696	0	0.0147059	0	0.015	0	0
245	0.0101523	0	0.0163934	0.00543478	0	0.0245098	0	0.01	0.020202	0
246	0	0	0.010929	0.00543478	0.0102564	0.0196078	0.0102041	0.01	0	0.01
247	0.00507614	0.00510204	0.00546448	0.0108696	0.00512821	0.0245098	0.00510204	0.005	0	0
248	0	0	0.00546448	0.0108696	0	0.0294118	0.00510204	0.015	0	0.01
249	0	0	0.010929	0.00543478	0.0153846	0.0245098	0.0102041	0.005	0	0.01
250	0	0.00510204	0.010929	0.0163043	0	0.0196078	0.00510204	0.005	0.00505051	0.01
251	0	0	0.00546448	0.0108696	0	0.0294118	0.0153061	0.015	0	0
252	0.00507614	0.0102041	0.00546448	0.00543478	0.00512821	0.0147059	0.00510204	0.02	0	0.005
253	0.00507614	0.0102041	0.00546448	0.0108696	0.00512821	0.0196078	0.0102041	0.01	0	0
254	0.00507614	0.0102041	0.0218579	0.0108696	0.00512821	0.0196078	0.00510204	0.01	0.010101	0.005
255	0.00507614	0	0.0163934	0.00543478	0.0102564	0.0147059	0	0.005	0.010101	0.005
256	0.00507614	0.00510204	0.010929	0.00543478	0	0.0147059	0.00510204	0.015	0.00505051	0
257	0.00507614	0.0102041	0.010929	0.0108696	0	0.0196078	0.0102041	0.015	0.010101	0
258	0.00507614	0.00510204	0.0163934	0.0163043	0.0102564	0.0147059	0.00510204	0.025	0.00505051	0.005
259	0	0.0153061	0.00546448	0	0.0102564	0.0147059	0.00510204	0.015	0.00505051	0.01
260	0	0	0.00546448	0.0217391	0.00512821	0.00980392	0.0102041	0.015	0	0
261	0	0	0.0163934	0	0.00512821	0.0245098	0	0.025	0	0
262	0	0	0.00546448	0.0108696	0.00512821	0.0147059	0.00510204	0.01	0	0.005
263	0	0.00510204	0.00546448	0.0108696	0	0.0147059	0	0.015	0	0.01
264	0.00507614	0.00510204	0.00546448	0.0108696	0.00512821	0.0196078	0.0102041	0.015	0.00505051	0.005
265	0.00507614	0	0.010929	0	0.00512821	0.0196078	0.00510204	0.01	0.00505051	0
266	0.0101523	0.0102041	0.00546448	0	0.00512821	0.0196078	0.0102041	0.005	0.00505051	0.005
267	0.0101523	0.00510204	0.010929	0.0108696	0.0102564	0.0196078	0.0102041	0.01	0	0
268	0.0101523	0.0102041	0.0163934	0.00543478	0.0153846	0.0147059	0.0153061	0.01	0.0151515	0
269	0.00507614	0	0.010929	0.0108696	0	0.00980392	0.0153061	0	0.020202	0
270	0.00507614	0	0.010929	0.00543478	0	0.0147059	0.0102041	0.005	0.00505051	0.015
271	0	0.0102041	0.00546448	0	0.0102564	0.00980392	0.0102041	0	0.00505051	0.01
272	0	0.0204082	0	0.00543478	0	0.0147059	0.0102041	0.005	0	0.01
273	0.0101523	0.0153061	0	0.00543478	0	0.0147059	0.0102041	0	0.010101	0.005
274	0.0101523	0	0.010929	0.0217391	0.00512821	0.0147059	0.00510204	0	0.010101	0.015
275	0.00507614	0.0102041	0.00546448	0.0163043	0	0.0245098	0.00510204	0	0	0.005
276	0.00507614	0.0102041	0.00546448	0.00543478	0	0.0147059	0.0255102	0.01	0.00505051	0.005
277	0.00507614	0.00510204	0.00546448	0.00543478	0.00512821	0.0196078	0.0153061	0	0.00505051	0.005
278	0.00507614	0	0	0.00543478	0.00512821	0.0245098	0.0102041	0.005	0	0.005
279	0.00507614	0.00510204	0.010929	0.00543478	0.0102564	0.0147059	0	0.015	0	0.005
280	0.00507614	0.00510204	0	0	0.0102564	0.0196078	0	0	0.010101	0.005
281	0.00507614	0.00510204	0.010929	0.0271739	0.00512821	0.0147059	0	0.005	0.00505051	0.01
282	0.0203046	0.00510204	0.0163934	0	0.00512821	0.0147059	0	0	0.00505051	0.005
283	0.0101523	0.00510204	0.00546448	0	0	0.0245098	0.0102041	0	0	0.005
284	0	0	0.010929	0	0.0153846	0.0147059	0.0102041	0	0	0.005
285	0.00507614	0	0.00546448	0	0.0102564	0.0196078	0.0102041	0.015	0.00505051	0.005
286	0.00507614	0	0	0.00543478	0	0.0147059	0	0	0.0151515	0.005
287	0.00507614	0	0.010929	0	0.00512821	0.0196078	0.00510204	0	0.0151515	0.005
288	0.0101523	0.00510204	0.00546448	0	0	0.0196078	0.0102041	0	0.0151515	0.01
289	0	0.00510204	0	0.0108696	0.00512821	0.0147059	0.00510204	0.015	0.00505051	0.005
290	0	0.0153061	0.00546448	0.00543478	0.00512821	0.0147059	0.0102041	0.005	0.0151515	0
291	0	0.00510204	0.00546448	0.00543478	0	0.0196078	0.00510204	0.01	0.00505051	0.005
292	0	0.0255102	0.010929	0.0163043	0.0102564	0.00980392	0.00510204	0	0	0
293	0	0.0153061	0	0	0.0153846	0.0245098	0	0.005	0	0.01
294	0.00507614	0.0153061	0.00546448	0.00543478	0.0153846	0.0196078	0	0.015	0	0
295	0.0101523	0.00510204	0.00546448	0.00543478	0.0205128	0.0294118	0	0.005	0.00505051	0.005
296	0.00507614	0.0153061	0.00546448	0.0108696	0.0102564	0.0196078	0.00510204	0.005	0	0.01
297	0.00507614	0.00510204	0.00546448	0.00543478	0.0102564	0.0196078	0	0.005	0.00505051	0
298	0.00507614	0.00510204	0.00546448	0.00543478	0	0.0196078	0.0102041	0.01	0	0.01
299	0.00507614	0.0102041	0	0.00543478	0	0.0147059	0.00510204	0.015	0.00505051	0.015
300	0.00507614	0	0	0.0108696	0.0153846	0.0196078	0.00510204	0.015	0.00505051	0.005
301	0.00507614	0.0102041	0.0163934	0	0.0153846	0.0196078	0.0102041	0.025	0.0151515	0
302	0.0101523	0.0102041	0.00546448	0	0.0205128	0.0245098	0.0102041	0.01	0.00505051	0
303	0.0101523	0	0.010929	0	0.0102564	0.0196078	0.00510204	0.015	0.020202	0.005
304	0.0101523	0.00510204	0.0273224	0.0108696	0.00512821	0.0196078	0	0.02	0.010101	0.005
305	0.00507614	0.00510204	0.00546448	0.00543478	0.0205128	0.0294118	0.00510204	0.01	0	0.02
306	0.00507614	0.00510204	0.00546448	0.0108696	0	0.0294118	0.00510204	0.005	0.010101	0.015
307	0.00507614	0.0102041	0.00546448	0.0163043	0.00512821	0.0294118	0.00510204	0.01	0	0.005
308	0.00507614	0	0.010929	0.0108696	0.00512821	0.0196078	0.00510204	0.02	0.00505051	0.015
309	0.00507614	0.0102041	0.0218579	0	0	0.0343137	0.0153061	0.005	0.010101	0.015
310	0.0101523	0.00510204	0.00546448	0	0.00512821	0.0245098	0.00510204	0.015	0.010101	0.015
311	0.0101523	0	0.00546448	0.0108696	0.0102564	0.0196078	0.0102041	0.015	0.00505051	0.005
312	0.00507614	0.00510204	0.0163934	0	0	0.0147059	0.00510204	0.02	0	0.01
313	0.0101523	0	0.0163934	0.0108696	0.0102564	0.0196078	0.00510204	0.02	0.0151515	0.01
314	0.00507614	0.0153061	0.010929	0	0.00512821	0.0245098	0.0102041	0.015	0.0151515	0.015
315	0	0.00510204	0.00546448	0.00543478	0.00512821	0.0147059	0	0.005	0.020202	0.015
316	0.00507614	0.00510204	0.0163934	0	0.0205128	0.0147059	0.0153061	0.01	0.010101	0.01
317	0	0.00510204	0.00546448	0.00543478	0.0102564	0.0343137	0.0102041	0.01	0.0151515	0.01
318	0	0	0.00546448	0.00543478	0.0153846	0.0245098	0.00510204	0.005	0.00505051	0.005
319	0	0.0102041	0.010929	0.00543478	0.0205128	0.0147059	0.0153061	0.015	0	0.01
320	0.0152284	0	0.00546448	0.00543478	0.00512821	0.00490196	0	0.02	0.00505051	0.02
321	0	0	0.010929	0.0108696	0	0.0245098	0.00510204	0.015	0	0.01
322	0.00507614	0.00510204	0.010929	0.0217391	0.0153846	0.0196078	0.00510204	0.015	0.010101	0.005
323	0	0.00510204	0.010929	0	0.0153846	0.0196078	0.00510204	0.025	0.0151515	0
324	0.00507614	0	0.0163934	0	0.00512821	0.0196078	0	0.03	0	0.005
325	0.00507614	0.0102041	0.00546448	0	0.00512821	0.0196078	0	0.015	0.010101	0
326	0.00507614	0	0	0.00543478	0.00512821	0.0147059	0	0.01	0.00505051	0.005
327	0.0101523	0	0	0	0.00512821	0.0147059	0.00510204	0.005	0	0
328	0.0152284	0.00510204	0.010929	0	0.00512821	0.0147059	0.00510204	0.01	0.00505051	0
329	0.0152284	0	0	0	0.00512821	0.0245098	0.0204082	0.015	0.00505051	0
330	0.00507614	0.0204082	0.00546448	0.00543478	0.00512821	0.0245098	0.00510204	0.01	0	0
331	0	0.0204082	0.0163934	0.0326087	0.0153846	0.0392157	0.00510204	0.005	0	0.005
332	0	0	0.010929	0.0163043	0.0102564	0.0343137	0.00510204	0.01	0	0.005
333	0	0.0102041	0	0.0108696	0.0205128	0.0245098	0	0.01	0	0
334	0.00507614	0.0204082	0.00546448	0.0108696	0.00512821	0.0147059	0.00510204	0.005	0.00505051	0
335	0	0.00510204	0.0218579	0.00543478	0.0102564	0.0147059	0.0102041	0.005	0.010101	0.01
336	0.00507614	0.0102041	0.0218579	0.00543478	0.0102564	0.0196078	0.0153061	0.005	0	0
337	0.00507614	0.00510204	0.00546448	0	0.0102564	0.0147059	0.00510204	0.025	0	0.005
338	0.00507614	0.00510204	0.0163934	0.00543478	0.0205128	0.0147059	0.0153061	0.01	0.010101	0.005
339	0.00507614	0.00510204	0.0163934	0.0108696	0.0102564	0.0196078	0.00510204	0.01	0	0.01
340	0	0.00510204	0.0163934	0.00543478	0.0205128	0.0294118	0.00510204	0.025	0.00505051	0.005
341	0	0.00510204	0.00546448	0	0.0102564	0.0147059	0.00510204	0.02	0	0.005
342	0	0.00510204	0.0163934	0.0163043	0.00512821	0.0196078	0.0153061	0.01	0.00505051	0
343	0	0.0102041	0.0218579	0.00543478	0.0102564	0.0196078	0	0	0	0
344	0	0	0.010929	0.00543478	0.00512821	0.0196078	0.00510204	0.015	0	0
345	0.00507614	0.0102041	0.010929	0	0.0102564	0.0196078	0.0204082	0.02	0.020202	0
346	0	0.00510204	0.010929	0.00543478	0.0102564	0.0196078	0.0102041	0.015	0.010101	0
347	0.0152284	0	0.0163934	0.0163043	0.0102564	0.0147059	0	0.015	0.00505051	0.015
348	0	0.00510204	0.0163934	0.0108696	0.0102564	0.00980392	0	0.01	0.0151515	0.015
349	0	0.00510204	0.010929	0	0	0.0147059	0	0.005	0.010101	0
350	0.00507614	0.00510204	0.0273224	0.0108696	0.0153846	0.00980392	0	0.01	0.010101	0
351	0	0.00510204	0.010929	0	0.00512821	0.00980392	0	0.005	0.00505051	0.005
352	0	0	0.010929	0	0.0153846	0.0147059	0.0102041	0.01	0.00505051	0.01
353	0	0	0.0163934	0.00543478	0.0102564	0.0147059	0	0.015	0	0.005
354	0	0	0.0163934	0.0108696	0.0102564	0.0196078	0.00510204	0.015	0	0.005
355	0	0	0.00546448	0.00543478	0.00512821	0.0196078	0.00510204	0.03	0.00505051	0.01
356	0.00507614	0.00510204	0.010929	0.0108696	0.00512821	0.0294118	0.0102041	0.035	0	0.005
357	0	0	0.0218579	0.0163043	0.0102564	0.0196078	0.00510204	0.005	0.00505051	0.005
358	0.00507614	0.0153061	0.010929	0.00543478	0.0102564	0.0245098	0.0102041	0.01	0.010101	0.005
359	0.0101523	0.00510204	0.00546448	0.0163043	0.00512821	0.00980392	0	0.005	0.00505051	0
360	0	0.0153061	0.010929	0.00543478	0	0.0196078	0.00510204	0.005	0	0
361	0.00507614	0.00510204	0	0	0.00512821	0.0196078	0.00510204	0.015	0.00505051	0.015
362	0	0.0102041	0.0218579	0.0108696	0.0102564	0.0343137	0.00510204	0.015	0.00505051	0
363	0.00507614	0.00510204	0.00546448	0.00543478	0.00512821	0.0294118	0.00510204	0.005	0.010101	0
364	0	0	0.0163934	0.00543478	0	0.0245098	0	0.005	0.00505051	0.015
365	0	0	0.00546448	0.0163043	0.0102564	0.00980392	0.00510204	0	0.00505051	0
366	0.00507614	0.00510204	0.0163934	0.0217391	0.00512821	0.00980392	0.0102041	0	0.00505051	0.005
367	0.0101523	0.0153061	0.010929	0.0163043	0.0102564	0.0196078	0	0	0.00505051	0.01
368	0	0.0153061	0.00546448	0.0217391	0.00512821	0.0245098	0	0	0.020202	0.005
369	0	0.00510204	0.0218579	0.0163043	0.0153846	0.0196078	0.0102041	0	0.010101	0
370	0.00507614	0	0.010929	0.0217391	0	0.0294118	0.00510204	0	0	0.005
371	0	0.0102041	0.010929	0	0.0102564	0.0294118	0.00510204	0.015	0.00505051	0.01
372	0	0.0204082	0.010929	0.00543478	0.00512821	0.0196078	0	0.005	0.010101	0.005
373	0.00507614	0.0153061	0.00546448	0.00543478	0.0205128	0.0196078	0.0102041	0.005	0	0
374	0	0.00510204	0.010929	0.0163043	0.00512821	0.00980392	0.00510204	0	0.010101	0.005
375	0	0.0102041	0.0163934	0.00543478	0.0153846	0.0245098	0	0.01	0.010101	0.005
376	0	0.0204082	0.0163934	0.00543478	0.00512821	0.0245098	0.00510204	0	0.010101	0.01
377	0.00507614	0.0102041	0.0163934	0	0	0.0147059	0.00510204	0.005	0.010101	0.005
378	0.00507614	0.00510204	0.00546448	0	0	0.0245098	0.0102041	0.005	0.00505051	0
379	0	0	0.010929	0	0.00512821	0.0196078	0.00510204	0.005	0	0
380	0	0.0102041	0.0163934	0.00543478	0.0102564	0.0441176	0.00510204	0.005	0.00505051	0.01
381	0	0.0102041	0.00546448	0.0108696	0.00512821	0.0245098	0	0.005	0.010101	0.005
382	0	0.0153061	0.00546448	0.0163043	0	0.0392157	0.0102041	0.005	0	0.005
383	0	0	0.00546448	0.0217391	0	0.0343137	0	0.005	0.00505051	0
384	0.00507614	0	0.0273224	0.00543478	0.0153846	0.0196078	0.00510204	0.01	0	0.01
385	0	0.00510204	0.0163934	0	0.00512821	0.0294118	0.00510204	0.01	0	0
386	0	0.0102041	0.010929	0.00543478	0.00512821	0.0343137	0.00510204	0.015	0.00505051	0.005
387	0.00507614	0.0204082	0.010929	0.0108696	0.0102564	0.0147059	0.0153061	0.01	0	0.015
388	0	0.0204082	0.010929	0.0108696	0.0102564	0.0196078	0.0153061	0.005	0	0.005
389	0.00507614	0.0102041	0.010929	0.0163043	0.00512821	0.0147059	0.0153061	0.005	0.030303	0.01
390	0.0152284	0.0153061	0.010929	0.0163043	0.00512821	0.00980392	0.00510204	0	0.00505051	0.015
391	0	0.0153061	0.010929	0.00543478	0.00512821	0.0245098	0.0102041	0	0	0
392	0.0101523	0	0.00546448	0.00543478	0.00512821	0.0196078	0.0102041	0.005	0	0
393	0	0.00510204	0.00546448	0.0163043	0.0102564	0.0196078	0	0.02	0.010101	0.005
394	0	0.0102041	0.0273224	0.0108696	0.0102564	0.0294118	0	0.01	0.010101	0.005
395	0	0.0102041	0.00546448	0.00543478	0	0.0294118	0.00510204	0.01	0.010101	0.005
396	0	0.0153061	0.00546448	0.0108696	0.00512821	0.0147059	0.00510204	0.02	0	0
397	0	0	0.010929	0.00543478	0.00512821	0.0147059	0.00510204	0.02	0.010101	0.005
398	0.00507614	0	0.00546448	0.0108696	0.00512821	0.0343137	0.00510204	0.005	0.010101	0
399	0	0.00510204	0.0163934	0.0217391	0	0.0245098	0.00510204	0.01	0.00505051	0
400	0.00507614	0.0102041	0.0163934	0.00543478	0.00512821	0.0245098	0.0204082	0.015	0.010101	0
401	0	0.00510204	0.00546448	0.0163043	0.00512821	0.0196078	0.0255102	0	0	0.01
402	0	0.00510204	0.010929	0.0108696	0	0.0147059	0.0204082	0.005	0.00505051	0
403	0	0	0.010929	0.0163043	0	0.0294118	0.0255102	0.025	0.0151515	0.005
404	0.00507614	0.00510204	0.00546448	0.00543478	0	0.0245098	0.0153061	0	0.020202	0.01
405	0.00507614	0.00510204	0.00546448	0.00543478	0.0102564	0.0343137	0	0.01	0.010101	0.01
406	0	0.00510204	0	0.0108696	0.0102564	0.0343137	0.00510204	0.02	0.00505051	0.01
407	0.0101523	0.0102041	0.00546448	0.0108696	0.0102564	0.0196078	0.0153061	0.025	0.00505051	0.005
408	0	0	0.00546448	0.00543478	0.00512821	0.0147059	0.0102041	0.005	0.0151515	0.005
409	0	0.0102041	0.010929	0.00543478	0.0102564	0.0245098	0.00510204	0.005	0.010101	0.01
410	0	0.0204082	0.010929	0	0.0102564	0.0245098	0.0102041	0.025	0.00505051	0.01
411	0	0.00510204	0.010929	0.0271739	0.0102564	0.0294118	0	0.01	0.010101	0.01
412	0	0.0102041	0.00546448	0.0163043	0.0205128	0.0245098	0.0153061	0.005	0	0.015
413	0.0101523	0.0102041	0.00546448	0.0163043	0.00512821	0.0294118	0.0102041	0.01	0.00505051	0.01
414	0.00507614	0.0153061	0.0163934	0.0217391	0.00512821	0.0196078	0.00510204	0.015	0	0.015
415	0.00507614	0.0102041	0.00546448	0.00543478	0.0102564	0.0245098	0	0.005	0	0
416	0	0.0204082	0.00546448	0.00543478	0.0153846	0.0294118	0.00510204	0.01	0.010101	0
417	0.00507614	0.0153061	0.010929	0.00543478	0.00512821	0.0245098	0.0153061	0.005	0	0.01
418	0	0.0153061	0.0163934	0.00543478	0.00512821	0.0196078	0.0153061	0.005	0.00505051	0
419	0	0.0102041	0.0163934	0.0163043	0.00512821	0.0245098	0.00510204	0.01	0.020202	0.005
420	0	0	0.0163934	0	0.0102564	0.0294118	0.0102041	0.025	0	0.005
421	0.0101523	0.00510204	0.010929	0	0.00512821	0.0294118	0.0102041	0.005	0.00505051	0.01
422	0.0203046	0.0102041	0.010929	0.00543478	0	0.0245098	0.00510204	0.01	0.0151515	0
423	0.00507614	0.00510204	0.0163934	0	0	0.0196078	0.0102041	0.005	0	0.01
424	0	0.00510204	0.010929	0.00543478	0.0102564	0.0294118	0.0102041	0.01	0.00505051	0.01
425	0	0.00510204	0.0163934	0.0108696	0.00512821	0.0196078	0.00510204	0.015	0	0.02
426	0	0.00510204	0.0218579	0.0217391	0.00512821	0.0294118	0.0102041	0.035	0.00505051	0
427	0.00507614	0.0153061	0.0163934	0.00543478	0.025641	0.0147059	0.00510204	0.02	0.00505051	0
428	0.0101523	0	0.010929	0.0163043	0.0102564	0.0196078	0.0102041	0.02	0.00505051	0
429	0.0101523	0.00510204	0.00546448	0	0.0102564	0.0196078	0.0102041	0.01	0.0151515	0.005
430	0.0101523	0.0102041	0.0163934	0	0.0102564	0.0196078	0.00510204	0.01	0.010101	0
431	0.00507614	0	0.010929	0.0217391	0.0102564	0.0196078	0.0102041	0.02	0.0151515	0.005
432	0.0101523	0.00510204	0.00546448	0.0217391	0.0102564	0.0343137	0	0.01	0	0.015
433	0.0101523	0	0.00546448	0.0271739	0.0153846	0.0343137	0.0102041	0.01	0.00505051	0.005
434	0.0101523	0	0.0273224	0.0108696	0.0102564	0.0245098	0.0102041	0.01	0.00505051	0.005
435	0.00507614	0.00510204	0.00546448	0.0271739	0	0.0245098	0	0.01	0.010101	0
436	0.00507614	0.0102041	0.010929	0.0163043	0.0102564	0.0294118	0	0.015	0.0151515	0.02
437	0	0.0153061	0.0163934	0.0108696	0.0153846	0.0343137	0	0.015	0	0.01
438	0.0101523	0.00510204	0.010929	0.0271739	0.0153846	0.0392157	0	0.015	0.0151515	0.01
439	0.0101523	0	0.0218579	0.0108696	0.0153846	0.0441176	0.0102041	0.015	0.0151515	0.005
440	0.00507614	0.00510204	0.0163934	0.0326087	0.0102564	0.0245098	0	0.005	0.010101	0
441	0	0.0102041	0.0163934	0.0163043	0.0102564	0.0147059	0	0.03	0.020202	0.005
442	0.0101523	0.00510204	0.0273224	0.00543478	0.0205128	0.0196078	0	0.015	0.0252525	0.005
443	0.00507614	0.0153061	0.0218579	0.0108696	0.0102564	0.0245098	0	0.015	0.00505051	0.015
444	0.0203046	0.00510204	0.0273224	0.0217391	0.00512821	0.0196078	0	0.025	0.010101	0.025
445	0.0152284	0.0204082	0.010929	0.0163043	0.00512821	0.00980392	0.0102041	0.025	0.010101	0.015
446	0.0101523	0.00510204	0.0163934	0.00543478	0.0153846	0.0245098	0.0204082	0.025	0	0.005
447	0.00507614	0.0102041	0.0327869	0	0.00512821	0.0245098	0	0.01	0.00505051	0.01
448	0.00507614	0.00510204	0.0163934	0.00543478	0.0102564	0.0245098	0.00510204	0.03	0.0151515	0.005
449	0.0101523	0.0102041	0.0163934	0.0271739	0.0102564	0.0294118	0.00510204	0.02	0.0151515	0.015
450	0	0.0102041	0.0163934	0.0163043	0.0102564	0.0343137	0.00510204	0.025	0.010101	0.01
451	0	0.00510204	0.0273224	0.0163043	0	0.0294118	0.0153061	0.015	0.010101	0.015
452	0	0.0204082	0.0382514	0.0108696	0.025641	0.0245098	0.0102041	0.015	0.00505051	0.015
453	0	0.0102041	0.010929	0.0108696	0.0102564	0.0245098	0.0204082	0.02	0.0151515	0.01
454	0.0101523	0	0.010929	0.0108696	0	0.0343137	0.0102041	0.02	0.020202	0.01
455	0.0152284	0.0153061	0.00546448	0.0163043	0.00512821	0.0343137	0.0204082	0.015	0.030303	0.015
456	0.00507614	0.0153061	0.0163934	0.0217391	0.0153846	0.0294118	0.0153061	0.03	0.010101	0.01
457	0.0101523	0.00510204	0.0163934	0.0163043	0.00512821	0.0343137	0	0.015	0.00505051	0.005
458	0.00507614	0.0102041	0	0	0.0102564	0.0245098	0.00510204	0.015	0.010101	0.01
459	0.00507614	0.00510204	0.00546448	0	0.00512821	0.0245098	0.00510204	0.015	0.00505051	0.01
460	0	0	0.0218579	0	0.00512821	0.0245098	0.0102041	0.02	0.010101	0.015
461	0	0.00510204	0.010929	0.0271739	0.0153846	0.0343137	0.00510204	0.015	0.0252525	0.01
462	0.00507614	0.00510204	0.0218579	0.0326087	0	0.0294118	0.0102041	0.02	0.0252525	0.005
463	0.00507614	0.00510204	0.010929	0.0326087	0.00512821	0.0196078	0	0.015	0.00505051	0.01
464	0.00507614	0.00510204	0.0273224	0.0217391	0.0102564	0.0196078	0	0.015	0.0151515	0.02
465	0.0101523	0.0102041	0.0163934	0.0163043	0	0.0490196	0.00510204	0.01	0.00505051	0.01
466	0.00507614	0.0153061	0.0218579	0.00543478	0.0102564	0.0245098	0.0153061	0.015	0.00505051	0.005
467	0.00507614	0.0153061	0.010929	0.00543478	0.0102564	0.0343137	0.0102041	0.025	0.010101	0.005
468	0	0	0.00546448	0.00543478	0	0.0392157	0	0.02	0.010101	0.005
469	0.0101523	0.00510204	0.00546448	0	0.00512821	0.0196078	0.0204082	0.01	0.020202	0.01
470	0.0152284	0.0102041	0.0273224	0.00543478	0.0102564	0.0196078	0	0.015	0.00505051	0.005
471	0.00507614	0.00510204	0.010929	0.0108696	0.0102564	0.0294118	0.00510204	0.015	0.00505051	0.01
472	0.00507614	0.0102041	0.00546448	0.0271739	0	0.0245098	0.0153061	0.02	0.0151515	0.01
473	0.0101523	0.0153061	0.00546448	0.0217391	0	0.0245098	0.00510204	0.015	0.0151515	0.015
474	0.0101523	0.0102041	0.010929	0.0108696	0	0.0343137	0	0.01	0.0151515	0.01
475	0.0101523	0.0102041	0.00546448	0.00543478	0.00512821	0.0196078	0.0306122	0.015	0.0151515	0.01
476	0	0.0102041	0.010929	0.00543478	0	0.0245098	0.0153061	0.035	0.0151515	0.01
477	0.0152284	0.0102041	0.0163934	0	0.0102564	0.0294118	0.00510204	0.03	0.0151515	0.01
478	0	0.00510204	0.010929	0.0108696	0.0153846	0.0147059	0.0153061	0.03	0.0151515	0.005
479	0	0.00510204	0.0218579	0.0163043	0.0102564	0.0196078	0	0.015	0.0151515	0.01
480	0.00507614	0.0153061	0.010929	0.00543478	0.0205128	0.0245098	0.0102041	0.025	0.0151515	0.01
481	0.0101523	0.0102041	0.010929	0.0108696	0.0205128	0.0196078	0.0102041	0.02	0.020202	0.01
482	0	0.0102041	0.0163934	0	0.0102564	0.0245098	0.00510204	0.015	0.00505051	0.005
483	0.00507614	0.0204082	0.0327869	0.0108696	0.0153846	0.0343137	0.00510204	0.02	0.0151515	0.01
484	0	0.0102041	0.0163934	0.00543478	0	0.0294118	0.0102041	0.02	0.0151515	0.015
485	0.0152284	0.00510204	0.0218579	0.0163043	0.00512821	0.0294118	0.0153061	0.025	0.0151515	0.015
486	0.00507614	0.00510204	0.00546448	0.0108696	0.00512821	0.0294118	0.00510204	0.01	0.0151515	0.005
487	0.0101523	0.00510204	0.0163934	0.0163043	0.0102564	0.0294118	0.0102041	0.015	0.00505051	0.005
488	0	0.00510204	0.0163934	0.00543478	0.0153846	0.0196078	0.00510204	0.02	0	0.02
489	0.0101523	0	0.0163934	0.0108696	0.0153846	0.0196078	0.0102041	0.005	0.0151515	0.01
490	0.00507614	0	0.0163934	0.00543478	0.0153846	0.0245098	0.0102041	0.01	0.00505051	0.005
491	0.00507614	0.0255102	0.0218579	0.0108696	0.00512821	0.0245098	0.0102041	0.02	0	0.015
492	0.00507614	0.0102041	0.010929	0.0108696	0.0153846	0.0343137	0.0153061	0.02	0	0.02
493	0.00507614	0.00510204	0.0218579	0.00543478	0.025641	0.0490196	0.0102041	0.03	0.0151515	0.01
494	0.00507614	0.0153061	0.0218579	0.00543478	0.0410256	0.0294118	0.0204082	0.015	0.00505051	0.005
495	0	0.0153061	0.0163934	0.0217391	0.0153846	0.0245098	0.0255102	0.02	0.00505051	0.005
496	0.0152284	0	0.0163934	0.0163043	0.0102564	0.0392157	0.0102041	0	0.020202	0.025
497	0.00507614	0.00510204	0.010929	0.0217391	0.0102564	0.0245098	0.0102041	0.015	0.00505051	0.01
498	0.00507614	0.00510204	0.0163934	0.0163043	0.0153846	0.0392157	0.00510204	0.025	0.0151515	0.005
499	0	0.00510204	0.0163934	0.0217391	0.0153846	0.0245098	0.0102041	0.025	0	0.015
500	0.00507614	0	0.0163934	0.0217391	0	0.0245098	0.0204082	0.045	0.00505051	0.005
501	0.00507614	0	0.010929	0.00543478	0.00512821	0.0245098	0.00510204	0.02	0.010101	0.01
502	0.0101523	0.0102041	0.010929	0.00543478	0.0102564	0.0196078	0.0204082	0.02	0.00505051	0.005
503	0	0.0102041	0.0163934	0.00543478	0.00512821	0.0294118	0.0102041	0.035	0.00505051	0.015
504	0.0101523	0.0102041	0.0163934	0.0108696	0.0102564	0.0294118	0.0102041	0.025	0.0151515	0.015
505	0	0.0204082	0.010929	0.00543478	0.0102564	0.0245098	0	0.01	0.0151515	0.015
506	0.00507614	0.0153061	0.0163934	0.0163043	0.0153846	0.0294118	0.00510204	0.015	0.030303	0.02
507	0.00507614	0.0204082	0.0163934	0.0163043	0.0102564	0.0245098	0.00510204	0.02	0.0151515	0.015
508	0.0101523	0.0204082	0.010929	0.0108696	0.0102564	0.0294118	0	0.015	0.010101	0.02
509	0.0101523	0.0153061	0.00546448	0.0108696	0	0.0245098	0.0102041	0.015	0.00505051	0.01
510	0.0101523	0.0255102	0.0163934	0.00543478	0.0102564	0.0147059	0.0153061	0.03	0	0.01
511	0.00507614	0.00510204	0.0218579	0.0217391	0.0153846	0.00490196	0.0204082	0.025	0.0151515	0.02
512	0.00507614	0.0102041	0.0163934	0.00543478	0.0102564	0.0245098	0.00510204	0.01	0	0.01
513	0.0101523	0.0255102	0.010929	0.0163043	0.00512821	0.0245098	0.0102041	0.015	0.0151515	0.015
514	0.0101523	0.0255102	0.0163934	0.0163043	0.00512821	0.0392157	0.0153061	0.015	0	0.02
515	0.0101523	0.00510204	0.0273224	0.0108696	0.0205128	0.0441176	0.00510204	0.015	0.010101	0.015
516	0.00507614	0.00510204	0.0327869	0.0217391	0.00512821	0.0294118	0.00510204	0.03	0.020202	0.015
517	0.00507614	0.0102041	0.010929	0.00543478	0.0153846	0.0294118	0.0102041	0.02	0.020202	0.01
518	0	0	0.0273224	0	0.0153846	0.0441176	0.0255102	0.025	0.00505051	0.015
519	0.00507614	0.0102041	0.010929	0.00543478	0.0102564	0.0294118	0.0102041	0.02	0.010101	0.005
520	0.0101523	0.0102041	0.010929	0.00543478	0.0307692	0.0196078	0.00510204	0.02	0.00505051	0.02
521	0	0	0.0163934	0	0.0102564	0.0343137	0.00510204	0.035	0.00505051	0.01
522	0	0	0.010929	0.0163043	0.0153846	0.0392157	0	0.03	0.0151515	0.025
523	0.0152284	0.0102041	0.010929	0.0108696	0.0102564	0.0294118	0.00510204	0.01	0.00505051	0.015
524	0	0.00510204	0.00546448	0.0163043	0.00512821	0.0343137	0.0204082	0.02	0.010101	0.015
525	0.00507614	0	0.0163934	0.0108696	0.0102564	0.0294118	0.0153061	0.04	0.010101	0.02
526	0	0.00510204	0.010929	0	0.00512821	0.0196078	0.00510204	0.015	0	0.025
527	0.00507614	0.00510204	0.0163934	0.0163043	0.00512821	0.0245098	0.0102041	0.015	0.00505051	0.015
528	0	0.00510204	0.0163934	0.0163043	0.0153846	0.0245098	0.0204082	0.025	0.010101	0.01
529	0.00507614	0.0102041	0.010929	0.00543478	0.0102564	0.0294118	0.0102041	0.01	0.0151515	0.01
530	0	0.00510204	0.010929	0.0108696	0.0153846	0.0343137	0.0153061	0.015	0.00505051	0.005
531	0.0152284	0.0102041	0.0163934	0.0163043	0	0.0343137	0.00510204	0.01	0.010101	0.015
532	0	0.0102041	0.0273224	0	0.00512821	0.0343137	0.0255102	0.02	0	0.02
533	0.00507614	0	0.010929	0	0.0205128	0.0294118	0.0102041	0.025	0	0.01
534	0.0101523	0.00510204	0.0218579	0.00543478	0.0102564	0.0392157	0.00510204	0.01	0.00505051	0.01
535	0.00507614	0.0153061	0.0218579	0.00543478	0.0102564	0.0343137	0.0204082	0.02	0.00505051	0.015
536	0	0.0153061	0.00546448	0.00543478	0.0102564	0.0294118	0.0204082	0.015	0.00505051	0.005
537	0	0.00510204	0.0218579	0.00543478	0.0102564	0.0490196	0.0153061	0.025	0.00505051	0.005
538	0.00507614	0.0204082	0.0218579	0.0108696	0	0.0392157	0.0204082	0.015	0.0252525	0.005
539	0	0.00510204	0.0218579	0	0.00512821	0.0490196	0.0102041	0.03	0.00505051	0.015
540	0.0152284	0.00510204	0.010929	0	0.00512821	0.0245098	0.0153061	0.015	0.010101	0.015
541	0.0152284	0.0153061	0.010929	0.0108696	0.0205128	0.0343137	0.0204082	0.02	0.010101	0.02
542	0.00507614	0.0153061	0	0.0326087	0.00512821	0.0343137	0.0153061	0.015	0.00505051	0.015
543	0.0101523	0.0102041	0.0163934	0.0271739	0.00512821	0.0294118	0.00510204	0.02	0.0151515	0.01
544	0.0101523	0.0255102	0.0163934	0.00543478	0.0102564	0.0441176	0.0255102	0.02	0	0.015
545	0.00507614	0.0102041	0.010929	0.0163043	0.00512821	0.0245098	0.0153061	0.025	0.00505051	0.03
546	0.00507614	0.0153061	0.010929	0.0108696	0.0205128	0.0343137	0.00510204	0.025	0.00505051	0.02
547	0.00507614	0.00510204	0.010929	0.00543478	0.0102564	0.0196078	0.0255102	0.04	0	0.015
548	0.00507614	0	0.0218579	0.0108696	0.00512821	0.00980392	0.00510204	0.015	0.010101	0.015
549	0.00507614	0.00510204	0.0273224	0.0108696	0	0.0294118	0.0153061	0.015	0	0.01
550	0	0.0204082	0.0218579	0.00543478	0.0102564	0.0294118	0.0102041	0.02	0	0.02
551	0	0.0204082	0.010929	0.00543478	0.0102564	0.0392157	0.0204082	0.025	0	0.02
552	0.00507614	0.0204082	0.0163934	0.00543478	0.0153846	0.0441176	0.0153061	0.03	0.00505051	0.02
553	0.0203046	0.0255102	0.0218579	0.00543478	0	0.0490196	0.0153061	0.02	0.00505051	0.03
554	0.0101523	0.00510204	0.010929	0.0163043	0	0.0588235	0.0102041	0.025	0.020202	0.02
555	0.00507614	0.0102041	0.0218579	0.00543478	0.0102564	0.0392157	0.0153061	0.025	0.0151515	0.015
556	0.0101523	0.0204082	0.0273224	0.00543478	0.0153846	0.0294118	0.0102041	0.02	0.00505051	0.03
557	0.0101523	0.0153061	0.00546448	0.00543478	0.0153846	0.0294118	0.0153061	0.04	0.00505051	0.015
558	0.0152284	0.0102041	0.0273224	0	0.0153846	0.0392157	0.0153061	0.045	0.030303	0.01
559	0.00507614	0.00510204	0.0163934	0.00543478	0.0205128	0.0245098	0.0204082	0.04	0.00505051	0.015
560	0.0101523	0.0102041	0.010929	0	0.0153846	0.0245098	0.0255102	0.025	0.00505051	0.01
561	0.00507614	0	0.010929	0	0.0102564	0.0245098	0.0153061	0.03	0.010101	0.01
562	0.00507614	0.00510204	0.010929	0.00543478	0.0153846	0.00980392	0.0204082	0.035	0.00505051	0.005
563	0.00507614	0.0153061	0.0163934	0.00543478	0.00512821	0.0539216	0.0204082	0.035	0.00505051	0.015
564	0.0101523	0.00510204	0.0218579	0.0108696	0.0102564	0.0392157	0.0102041	0.03	0.0151515	0.015
565	0.0101523	0.00510204	0.010929	0.0163043	0.0153846	0.0147059	0.00510204	0.025	0.00505051	0.015
566	0.0203046	0	0.010929	0.0163043	0.0153846	0.0343137	0.0153061	0.035	0.010101	0.01
567	0.0152284	0	0.00546448	0.0108696	0.0102564	0.0294118	0.0255102	0.035	0.00505051	0.015
568	0.0101523	0.00510204	0.010929	0.0163043	0.0153846	0.0196078	0.0357143	0.025	0.020202	0.01
569	0.0101523	0	0.00546448	0.0217391	0.0153846	0.0343137	0.0102041	0.03	0.010101	0.015
570	0.00507614	0.0102041	0.010929	0	0.00512821	0.0294118	0.0255102	0.025	0.020202	0.02
571	0.00507614	0.0102041	0.010929	0.00543478	0.0102564	0.0343137	0.00510204	0.03	0.0151515	0.015
572	0.00507614	0.0153061	0.00546448	0.0163043	0.0153846	0.0245098	0.0102041	0.05	0.00505051	0.015
573	0	0.0153061	0.00546448	0.0163043	0.0102564	0.0147059	0.00510204	0.025	0.00505051	0.015
574	0	0	0.0218579	0.00543478	0.0102564	0.0294118	0.0204082	0.015	0.0151515	0.015
575	0.00507614	0	0.0163934	0.00543478	0.00512821	0.0196078	0.0102041	0.015	0.0151515	0.02
576	0.0101523	0.0153061	0.00546448	0.0108696	0	0.0539216	0.0102041	0.035	0.0151515	0.02
577	0	0.00510204	0.0163934	0.0108696	0.0102564	0.0392157	0.0255102	0.015	0.020202	0.015
578	0.00507614	0.00510204	0.010929	0	0.00512821	0.0441176	0.0306122	0.025	0	0.015
579	0.0152284	0.0102041	0.0163934	0.0163043	0.0102564	0.0392157	0.0408163	0.035	0	0.015
580	0.0152284	0.0306122	0.0218579	0.00543478	0.0153846	0.0392157	0.0306122	0.025	0	0.02
581	0.0152284	0.0153061	0.010929	0.00543478	0.0153846	0.0343137	0.0153061	0.03	0.010101	0.005
582	0.0253807	0.0102041	0.0163934	0.0163043	0.0153846	0.0343137	0.0102041	0.02	0.00505051	0.005
583	0.0152284	0.0153061	0.00546448	0.0108696	0.025641	0.0392157	0.0102041	0.035	0.00505051	0.015
584	0.0152284	0.00510204	0.0163934	0.00543478	0.0153846	0.0343137	0.0153061	0.025	0	0.01
585	0.0101523	0.00510204	0.010929	0.00543478	0.0102564	0.0343137	0.0153061	0.04	0.0151515	0.005
586	0.0152284	0.0102041	0.010929	0.0163043	0.0102564	0.0245098	0.00510204	0.03	0.00505051	0.015
587	0.0101523	0	0.0163934	0.00543478	0.00512821	0.0343137	0.00510204	0.02	0	0.02
588	0.0152284	0.0102041	0.0273224	0.0108696	0.00512821	0.0245098	0.00510204	0.02	0.020202	0.005
589	0.00507614	0.0255102	0.0218579	0.00543478	0.00512821	0.0392157	0.00510204	0.02	0	0.005
590	0.0152284	0.0204082	0.0163934	0.0163043	0.0205128	0.0343137	0.00510204	0.02	0.00505051	0.01
591	0.0101523	0.0255102	0.0218579	0.0217391	0.0153846	0.0588235	0.0102041	0.03	0.0151515	0.02
592	0.00507614	0.0357143	0.010929	0	0.0153846	0.0343137	0.0204082	0.02	0	0.01
593	0.00507614	0.0204082	0.0163934	0.00543478	0.0307692	0.0343137	0.00510204	0.025	0.0151515	0.005
594	0.00507614	0.0102041	0.010929	0.0217391	0.0153846	0.0441176	0.0102041	0.025	0	0.005
595	0.0101523	0.0153061	0.00546448	0.00543478	0.0153846	0.0196078	0.00510204	0.035	0.00505051	0.01
596	0.00507614	0.0204082	0.0273224	0.0163043	0.00512821	0.0294118	0.0204082	0.025	0.010101	0.02
597	0.0101523	0.00510204	0.010929	0.0271739	0.0102564	0.0294118	0.0204082	0.02	0.010101	0.005
598	0.00507614	0.0204082	0.0163934	0.0217391	0.0153846	0.0147059	0.0306122	0.03	0.0151515	0.015
599	0.00507614	0	0.010929	0.0108696	0.0102564	0.0343137	0.0204082	0.01	0.00505051	0.015
600	0.00507614	0.0102041	0.0163934	0.0217391	0.0205128	0.0245098	0.0153061	0.01	0.020202	0.025
601	0.0964467	0.107143	0.0765027	0.076087	0.0974359	0.0686275	0.0459184	0.06	0.0505051	0.06
602	0.345178	0.357143	0.355191	0.331522	0.394872	0.269608	0.204082	0.295	0.277778	0.24
603	0.319797	0.270408	0.278689	0.282609	0.282051	0.230392	0.147959	0.195	0.161616	0.19
604	0.28934	0.270408	0.273224	0.233696	0.235897	0.161765	0.112245	0.175	0.126263	0.12
605	0.299492	0.265306	0.284153	0.222826	0.251282	0.166667	0.102041	0.155	0.111111	0.12
606	0.294416	0.25	0.295082	0.206522	0.251282	0.151961	0.102041	0.15	0.111111	0.1
607	0.263959	0.234694	0.295082	0.195652	0.230769	0.127451	0.0765306	0.14	0.0909091	0.1
608	0.284264	0.234694	0.256831	0.184783	0.230769	0.107843	0.0714286	0.125	0.0909091	0.07
609	0.253807	0.204082	0.245902	0.179348	0.205128	0.0882353	0.0612245	0.105	0.0808081	0.085
610	0.248731	0.178571	0.245902	0.173913	0.189744	0.0833333	0.0612245	0.09	0.0656566	0.075
611	0.233503	0.147959	0.245902	0.157609	0.189744	0.0931373	0.0459184	0.09	0.0505051	0.045
612	0.228426	0.158163	0.234973	0.163043	0.169231	0.0735294	0.0510204	0.09	0.0606061	0.045
613	0.218274	0.142857	0.224044	0.141304	0.164103	0.0882353	0.0459184	0.09	0.040404	0.035
614	0.218274	0.112245	0.20765	0.11413	0.148718	0.0686275	0.0357143	0.075	0.040404	0.045
615	0.213198	0.112245	0.202186	0.108696	0.133333	0.0637255	0.0408163	0.065	0.0353535	0.03
616	0.187817	0.112245	0.180328	0.0869565	0.128205	0.0588235	0.0357143	0.08	0.0353535	0.04
617	0.187817	0.112245	0.174863	0.0923913	0.112821	0.0392157	0.0663265	0.05	0.030303	0.03
618	0.167513	0.107143	0.174863	0.0869565	0.0871795	0.0441176	0.0357143	0.065	0.030303	0.035
619	0.177665	0.0816327	0.153005	0.0652174	0.107692	0.0343137	0.0306122	0.06	0.0151515	0.035
620	0.167513	0.0867347	0.15847	0.076087	0.0974359	0.0539216	0.0510204	0.045	0.010101	0.02
621	0.162437	0.0867347	0.147541	0.076087	0.0871795	0.0294118	0.0204082	0.04	0.010101	0.02
622	0.177665	0.0765306	0.136612	0.0597826	0.0769231	0.0441176	0.0306122	0.04	0.0151515	0.025
623	0.172589	0.0663265	0.131148	0.0652174	0.0717949	0.0294118	0.0408163	0.06	0.010101	0.015
624	0.15736	0.0510204	0.114754	0.076087	0.0512821	0.0245098	0.0204082	0.04	0	0.015
625	0.162437	0.0561224	0.103825	0.0543478	0.0512821	0.0343137	0.0306122	0.035	0.0151515	0.015
626	0.152284	0.0510204	0.10929	0.0597826	0.0512821	0.0343137	0.0408163	0.04	0.010101	0.015
627	0.152284	0.0510204	0.114754	0.0543478	0.0410256	0.0245098	0.0255102	0.04	0.020202	0.03
628	0.142132	0.0408163	0.0710383	0.048913	0.0461538	0.0245098	0.0306122	0.04	0.0151515	0.02
629	0.137056	0.0408163	0.0655738	0.0597826	0.0512821	0.0392157	0.0204082	0.055	0.020202	0.015
630	0.147208	0.0408163	0.0655738	0.0706522	0.0461538	0.0392157	0.0255102	0.035	0.0151515	0.01
631	0.13198	0.0357143	0.0710383	0.0597826	0.0564103	0.0245098	0.0204082	0.035	0.020202	0.01
632	0.121827	0.0204082	0.0710383	0.0543478	0.0564103	0.0343137	0.0204082	0.05	0.020202	0.02
633	0.13198	0.0255102	0.0710383	0.048913	0.0410256	0.00980392	0.0204082	0.03	0.010101	0
634	0.13198	0.0153061	0.0546448	0.0543478	0.0358974	0.0196078	0.0153061	0.04	0.0151515	0.005
635	0.203046	0.0969388	0.0819672	0.11413	0.102564	0.0735294	0.0459184	0.085	0.0555556	0.055
636	0.42132	0.331633	0.344262	0.375	0.394872	0.338235	0.255102	0.32	0.262626	0.205
637	0.406091	0.331633	0.333333	0.353261	0.338462	0.259804	0.178571	0.225	0.146465	0.15
638	0.431472	0.341837	0.333333	0.342391	0.292308	0.181373	0.163265	0.185	0.111111	0.08
639	0.406091	0.316327	0.344262	0.331522	0.282051	0.20098	0.142857	0.195	0.0858586	0.075
640	0.395939	0.316327	0.327869	0.320652	0.282051	0.196078	0.127551	0.165	0.0606061	0.065
641	0.390863	0.306122	0.311475	0.298913	0.251282	0.176471	0.117347	0.13	0.0606061	0.05
642	0.380711	0.290816	0.306011	0.26087	0.246154	0.156863	0.107143	0.12	0.0555556	0.04
643	0.385787	0.306122	0.300546	0.244565	0.251282	0.137255	0.0867347	0.115	0.030303	0.03
644	0.380711	0.280612	0.300546	0.222826	0.246154	0.137255	0.0765306	0.105	0.020202	0.03
645	0.380711	0.265306	0.26776	0.206522	0.235897	0.122549	0.0663265	0.11	0.0151515	0.04
646	0.365482	0.239796	0.251366	0.195652	0.235897	0.102941	0.0612245	0.105	0.0151515	0.035
647	0.35533	0.239796	0.240437	0.190217	0.220513	0.0931373	0.0510204	0.09	0.0151515	0.035
648	0.345178	0.229592	0.240437	0.184783	0.215385	0.0784314	0.0459184	0.085	0.040404	0.025
649	0.329949	0.214286	0.202186	0.179348	0.179487	0.0882353	0.0357143	0.07	0.040404	0.03
650	0.324873	0.209184	0.202186	0.168478	0.148718	0.0637255	0.0306122	0.07	0.0252525	0.025
651	0.324873	0.188776	0.229508	0.157609	0.148718	0.0784314	0.0459184	0.07	0.020202	0.025
652	0.314721	0.163265	0.213115	0.146739	0.128205	0.0539216	0.0357143	0.055	0.020202	0.025
653	0.324873	0.142857	0.213115	0.152174	0.102564	0.0588235	0.0510204	0.065	0.0252525	0.035
654	0.299492	0.147959	0.20765	0.146739	0.0871795	0.0539216	0.0357143	0.06	0.0252525	0.025
655	0.299492	0.132653	0.20765	0.13587	0.0871795	0.0539216	0.0357143	0.065	0.020202	0.02
656	0.299492	0.127551	0.185792	0.125	0.0923077	0.0539216	0.0561224	0.065	0.0252525	0.025
657	0.299492	0.127551	0.180328	0.108696	0.0717949	0.0441176	0.0408163	0.055	0.0252525	0.03
658	0.304569	0.127551	0.180328	0.103261	0.0666667	0.0588235	0.0459184	0.06	0.0252525	0.03
659	0.299492	0.107143	0.169399	0.0978261	0.0717949	0.0539216	0.0408163	0.06	0.020202	0.035
660	0.299492	0.0969388	0.169399	0.0923913	0.0615385	0.0539216	0.0357143	0.045	0.020202	0.015
661	0.28934	0.112245	0.169399	0.0923913	0.0666667	0.0294118	0.0510204	0.055	0.020202	0.02
662	0.294416	0.0969388	0.163934	0.103261	0.0564103	0.0245098	0.0255102	0.05	0.010101	0.03
663	0.294416	0.163265	0.196721	0.141304	0.128205	0.0980392	0.117347	0.105	0.0606061	0.065
664	0.482234	0.357143	0.409836	0.375	0.420513	0.372549	0.311224	0.28	0.247475	0.24
665	0.446701	0.377551	0.360656	0.407609	0.374359	0.279412	0.219388	0.21	0.151515	0.14
666	0.472081	0.346939	0.349727	0.375	0.353846	0.254902	0.188776	0.205	0.106061	0.125
667	0.467005	0.331633	0.349727	0.375	0.312821	0.220588	0.147959	0.195	0.116162	0.1
668	0.461929	0.341837	0.349727	0.358696	0.297436	0.22549	0.122449	0.16	0.0808081	0.06
669	0.446701	0.326531	0.322404	0.326087	0.292308	0.205882	0.102041	0.11	0.0757576	0.065
670	0.446701	0.306122	0.333333	0.298913	0.271795	0.191176	0.0867347	0.12	0.0606061	0.06
671	0.426396	0.30102	0.311475	0.309783	0.235897	0.137255	0.0561224	0.125	0.0808081	0.055
672	0.441624	0.295918	0.295082	0.298913	0.246154	0.107843	0.0612245	0.13	0.0606061	0.07
673	0.431472	0.27551	0.31694	0.293478	0.235897	0.0980392	0.0612245	0.095	0.0454545	0.035
674	0.431472	0.280612	0.289617	0.271739	0.220513	0.107843	0.0765306	0.09	0.030303	0.04
675	0.42132	0.27551	0.295082	0.255435	0.184615	0.0980392	0.0459184	0.095	0.0505051	0.03
676	0.406091	0.27551	0.295082	0.255435	0.2	0.0980392	0.0510204	0.07	0.030303	0.03
677	0.395939	0.260204	0.278689	0.244565	0.179487	0.0833333	0.0459184	0.055	0.0151515	0.02
678	0.401015	0.244898	0.262295	0.211957	0.179487	0.0833333	0.0663265	0.055	0.020202	0.03
679	0.390863	0.25	0.251366	0.228261	0.169231	0.0637255	0.0357143	0.06	0.0353535	0.03
680	0.375635	0.244898	0.251366	0.206522	0.153846	0.0637255	0.0357143	0.055	0.010101	0.035
681	0.370558	0.229592	0.234973	0.206522	0.153846	0.0637255	0.0459184	0.04	0.0252525	0.02
682	0.380711	0.234694	0.234973	0.195652	0.14359	0.0735294	0.0306122	0.045	0.020202	0.01
683	0.370558	0.219388	0.240437	0.163043	0.138462	0.0490196	0.0306122	0.035	0.0151515	0.015
684	0.370558	0.209184	0.240437	0.168478	0.128205	0.0686275	0.0408163	0.035	0	0.015
685	0.365482	0.22449	0.234973	0.173913	0.128205	0.0588235	0.0408163	0.04	0.010101	0.03
686	0.360406	0.219388	0.218579	0.173913	0.133333	0.0637255	0.0204082	0.03	0.0252525	0.02
687	0.365482	0.204082	0.202186	0.168478	0.123077	0.0637255	0.0459184	0.045	0.030303	0.01
688	0.360406	0.204082	0.196721	0.157609	0.107692	0.0441176	0.0357143	0.03	0.010101	0.03
689	0.35533	0.183673	0.218579	0.157609	0.112821	0.0441176	0.0255102	0.03	0.0151515	0.035
690	0.360406	0.193878	0.196721	0.141304	0.107692	0.0294118	0.0510204	0.04	0.0252525	0.035
691	0.35533	0.188776	0.185792	0.130435	0.102564	0.0343137	0.0306122	0.05	0.010101	0.02
692	0.365482	0.178571	0.180328	0.125	0.112821	0.0392157	0.0357143	0.045	0.0151515	0.03
693	0.35533	0.188776	0.163934	0.119565	0.0923077	0.0392157	0.0408163	0.035	0.010101	0.02
694	0.345178	0.183673	0.163934	0.11413	0.0974359	0.0539216	0.0357143	0.045	0.010101	0.015
695	0.350254	0.163265	0.169399	0.125	0.0871795	0.0490196	0.0153061	0.04	0.0151515	0.01
696	0.350254	0.168367	0.15847	0.11413	0.0871795	0.0539216	0.0255102	0.04	0.0151515	0.015
697	0.335025	0.153061	0.169399	0.119565	0.0769231	0.0441176	0.0204082	0.025	0.00505051	0.025
698	0.335025	0.153061	0.147541	0.125	0.0769231	0.0490196	0.0357143	0.035	0	0.015
699	0.345178	0.127551	0.15847	0.119565	0.0820513	0.0539216	0.0204082	0.04	0	0.025
700	0.350254	0.147959	0.169399	0.108696	0.0769231	0.0490196	0.0306122	0.05	0.00505051	0.02
701	0.375635	0.193878	0.196721	0.168478	0.107692	0.0980392	0.102041	0.07	0.0252525	0.05
702	0.502538	0.387755	0.442623	0.413043	0.415385	0.323529	0.316327	0.275	0.217172	0.245
703	0.538071	0.352041	0.437158	0.375	0.420513	0.269608	0.260204	0.17	0.131313	0.16
704	0.532995	0.346939	0.420765	0.353261	0.369231	0.235294	0.193878	0.13	0.161616	0.135
705	0.538071	0.357143	0.409836	0.369565	0.374359	0.20098	0.147959	0.105	0.116162	0.115
706	0.527919	0.336735	0.415301	0.353261	0.364103	0.196078	0.153061	0.105	0.10101	0.1
707	0.522843	0.331633	0.377049	0.326087	0.328205	0.186275	0.112245	0.095	0.10101	0.085
708	0.517766	0.341837	0.377049	0.336957	0.312821	0.161765	0.122449	0.1	0.0808081	0.065
709	0.51269	0.326531	0.355191	0.331522	0.317949	0.171569	0.0918367	0.1	0.0656566	0.05
710	0.507614	0.295918	0.355191	0.288043	0.287179	0.166667	0.0561224	0.105	0.0707071	0.04
711	0.507614	0.285714	0.327869	0.298913	0.282051	0.151961	0.0612245	0.09	0.040404	0.04
712	0.517766	0.295918	0.322404	0.293478	0.276923	0.132353	0.0459184	0.065	0.0454545	0.03
713	0.492386	0.280612	0.311475	0.282609	0.271795	0.142157	0.0510204	0.06	0.0454545	0.02
714	0.492386	0.270408	0.278689	0.288043	0.266667	0.122549	0.0255102	0.055	0.0454545	0.025
715	0.492386	0.270408	0.262295	0.271739	0.25641	0.117647	0.0561224	0.055	0.040404	0.02
716	0.482234	0.25	0.295082	0.244565	0.241026	0.0980392	0.0510204	0.07	0.0252525	0.025
717	0.482234	0.260204	0.278689	0.217391	0.230769	0.0931373	0.0357143	0.06	0.020202	0.03
718	0.48731	0.260204	0.245902	0.201087	0.210256	0.102941	0.0306122	0.06	0.040404	0.03
719	0.492386	0.255102	0.256831	0.211957	0.2	0.107843	0.0306122	0.045	0.030303	0.015
720	0.472081	0.25	0.262295	0.190217	0.194872	0.0980392	0.0357143	0.05	0.030303	0.015
721	0.477157	0.244898	0.240437	0.201087	0.179487	0.0882353	0.0306122	0.05	0.020202	0.03
722	0.467005	0.239796	0.229508	0.173913	0.169231	0.0588235	0.0255102	0.05	0.0252525	0.03
723	0.467005	0.22449	0.229508	0.157609	0.164103	0.0882353	0.0357143	0.05	0.020202	0.015
724	0.467005	0.22449	0.20765	0.173913	0.153846	0.0686275	0.0459184	0.045	0.020202	0.02
725	0.467005	0.22449	0.224044	0.157609	0.148718	0.0588235	0.0357143	0.045	0.0151515	0.015
726	0.467005	0.209184	0.218579	0.173913	0.153846	0.0637255	0.0306122	0.04	0.030303	0.015
727	0.467005	0.214286	0.234973	0.152174	0.138462	0.0686275	0.0306122	0.04	0.0353535	0.04
728	0.467005	0.214286	0.224044	0.163043	0.128205	0.0588235	0.0306122	0.045	0.030303	0.03
729	0.472081	0.193878	0.213115	0.157609	0.112821	0.0637255	0.0204082	0.05	0.010101	0.02
730	0.461929	0.209184	0.224044	0.152174	0.112821	0.0686275	0.0408163	0.05	0.0252525	0.035
731	0.456853	0.209184	0.218579	0.173913	0.102564	0.0539216	0.0357143	0.045	0.0151515	0.035
732	0.467005	0.19898	0.218579	0.141304	0.123077	0.0588235	0.0204082	0.04	0.0252525	0.01
733	0.446701	0.193878	0.191257	0.152174	0.102564	0.0588235	0.0306122	0.045	0.010101	0.02
734	0.461929	0.209184	0.180328	0.152174	0.0974359	0.0588235	0.0306122	0.05	0.00505051	0.015
735	0.446701	0.219388	0.169399	0.146739	0.0923077	0.0539216	0.0255102	0.055	0.010101	0.025
736	0.456853	0.214286	0.180328	0.146739	0.0871795	0.0490196	0.0255102	0.04	0.010101	0.02
737	0.451777	0.219388	0.174863	0.13587	0.0974359	0.0490196	0.0255102	0.035	0.00505051	0.02
738	0.451777	0.19898	0.202186	0.146739	0.102564	0.0588235	0.0357143	0.045	0.00505051	0.02
739	0.456853	0.265306	0.224044	0.23913	0.153846	0.0833333	0.0612245	0.095	0.030303	0.075
740	0.538071	0.433673	0.497268	0.445652	0.394872	0.372549	0.290816	0.335	0.207071	0.21
741	0.553299	0.484694	0.464481	0.413043	0.379487	0.29902	0.193878	0.215	0.136364	0.165
742	0.573604	0.47449	0.453552	0.353261	0.353846	0.254902	0.163265	0.19	0.106061	0.13
743	0.558376	0.454082	0.453552	0.36413	0.384615	0.230392	0.147959	0.17	0.116162	0.075
744	0.568528	0.469388	0.431694	0.347826	0.328205	0.215686	0.117347	0.16	0.0656566	0.065
745	0.573604	0.464286	0.415301	0.326087	0.333333	0.191176	0.132653	0.14	0.0757576	0.065
746	0.563452	0.428571	0.409836	0.320652	0.328205	0.205882	0.0969388	0.13	0.0656566	0.06
747	0.553299	0.433673	0.387978	0.309783	0.323077	0.191176	0.0714286	0.115	0.0606061	0.075
748	0.568528	0.423469	0.355191	0.320652	0.317949	0.176471	0.0816327	0.11	0.0707071	0.045
749	0.553299	0.397959	0.355191	0.298913	0.282051	0.176471	0.0714286	0.105	0.0555556	0.05
750	0.538071	0.397959	0.360656	0.288043	0.292308	0.161765	0.0663265	0.08	0.0656566	0.035
751	0.548223	0.387755	0.355191	0.271739	0.276923	0.142157	0.0510204	0.08	0.0656566	0.035
752	0.532995	0.352041	0.349727	0.26087	0.266667	0.147059	0.0459184	0.06	0.0252525	0.035
753	0.527919	0.341837	0.344262	0.244565	0.25641	0.127451	0.0408163	0.05	0.040404	0.035
754	0.522843	0.336735	0.338798	0.217391	0.251282	0.127451	0.0255102	0.055	0.0252525	0.025
755	0.532995	0.336735	0.327869	0.211957	0.241026	0.107843	0.0357143	0.055	0.0252525	0.02
756	0.522843	0.326531	0.322404	0.211957	0.241026	0.0980392	0.0255102	0.065	0.0353535	0.015
757	0.532995	0.316327	0.311475	0.217391	0.225641	0.112745	0.0357143	0.05	0.0252525	0.02
758	0.527919	0.311224	0.306011	0.190217	0.225641	0.0931373	0.0255102	0.025	0.020202	0.025
759	0.527919	0.316327	0.295082	0.179348	0.189744	0.0882353	0.0153061	0.03	0.010101	0.01
760	0.532995	0.316327	0.273224	0.157609	0.194872	0.0784314	0.0204082	0.045	0.00505051	0.02
761	0.527919	0.306122	0.278689	0.173913	0.184615	0.0882353	0.0306122	0.045	0.0151515	0.015
762	0.532995	0.30102	0.289617	0.163043	0.194872	0.0784314	0.0306122	0.025	0.0151515	0.02
763	0.522843	0.306122	0.278689	0.168478	0.184615	0.0784314	0.0255102	0.035	0.0151515	0.015
764	0.522843	0.306122	0.273224	0.163043	0.179487	0.0882353	0.0255102	0.045	0.030303	0.025
765	0.517766	0.295918	0.26776	0.168478	0.174359	0.0784314	0.0153061	0.04	0.0151515	0.025
766	0.51269	0.295918	0.26776	0.152174	0.153846	0.0882353	0.0153061	0.035	0.020202	0.02
767	0.51269	0.290816	0.256831	0.157609	0.138462	0.0588235	0.0204082	0.03	0.010101	0.01
768	0.51269	0.30102	0.251366	0.173913	0.133333	0.0637255	0.0357143	0.03	0.010101	0.025
769	0.502538	0.290816	0.256831	0.146739	0.138462	0.0686275	0.0255102	0.015	0.00505051	0.015
770	0.507614	0.30102	0.256831	0.13587	0.14359	0.0735294	0.0255102	0.02	0.0151515	0.015
771	0.492386	0.295918	0.234973	0.157609	0.138462	0.0686275	0.0204082	0.025	0.0252525	0.01
772	0.51269	0.290816	0.234973	0.152174	0.14359	0.0833333	0.0306122	0.035	0.010101	0.01
773	0.507614	0.285714	0.229508	0.141304	0.14359	0.0784314	0.0255102	0.04	0	0.02
774	0.507614	0.285714	0.218579	0.141304	0.123077	0.0686275	0.0255102	0.04	0.010101	0.02
775	0.522843	0.331633	0.256831	0.190217	0.179487	0.127451	0.0612245	0.095	0.0454545	0.035
776	0.609137	0.469388	0.47541	0.418478	0.471795	0.392157	0.285714	0.28	0.242424	0.23
777	0.64467	0.479592	0.491803	0.429348	0.435897	0.308824	0.193878	0.25	0.121212	0.19
778	0.634518	0.494898	0.486339	0.413043	0.405128	0.27451	0.188776	0.215	0.0959596	0.15
779	0.614213	0.454082	0.453552	0.413043	0.389744	0.25	0.153061	0.2	0.0808081	0.12
780	0.619289	0.459184	0.453552	0.38587	0.394872	0.205882	0.132653	0.17	0.0808081	0.08
781	0.614213	0.423469	0.442623	0.380435	0.379487	0.20098	0.117347	0.185	0.0656566	0.115
782	0.614213	0.44898	0.420765	0.375	0.379487	0.181373	0.112245	0.145	0.0505051	0.085
783	0.614213	0.433673	0.431694	0.380435	0.364103	0.147059	0.102041	0.135	0.0454545	0.06
784	0.609137	0.438776	0.409836	0.331522	0.333333	0.151961	0.0918367	0.135	0.0505051	0.055
785	0.624365	0.423469	0.415301	0.304348	0.333333	0.122549	0.107143	0.12	0.0505051	0.065
786	0.609137	0.403061	0.404372	0.288043	0.328205	0.142157	0.0918367	0.115	0.040404	0.055
787	0.614213	0.403061	0.377049	0.271739	0.307692	0.142157	0.102041	0.105	0.040404	0.06
788	0.609137	0.392857	0.382514	0.26087	0.276923	0.132353	0.0714286	0.085	0.0454545	0.045
789	0.609137	0.408163	0.371585	0.23913	0.251282	0.137255	0.0867347	0.08	0.040404	0.04
790	0.604061	0.392857	0.36612	0.233696	0.25641	0.142157	0.0816327	0.07	0.040404	0.065
791	0.57868	0.392857	0.36612	0.25	0.25641	0.117647	0.0969388	0.065	0.0454545	0.035
792	0.593909	0.387755	0.355191	0.25	0.220513	0.112745	0.0816327	0.075	0.020202	0.04
793	0.583756	0.377551	0.355191	0.23913	0.205128	0.0882353	0.0510204	0.05	0.010101	0.03
794	0.57868	0.382653	0.327869	0.217391	0.230769	0.102941	0.0510204	0.06	0.0151515	0.03
795	0.593909	0.372449	0.300546	0.228261	0.189744	0.0980392	0.0408163	0.07	0.0151515	0.04
796	0.593909	0.372449	0.311475	0.211957	0.189744	0.0784314	0.0408163	0.05	0.0151515	0.035
797	0.583756	0.372449	0.284153	0.206522	0.189744	0.0882353	0.0510204	0.06	0.0151515	0.025
798	0.588832	0.372449	0.295082	0.217391	0.153846	0.0735294	0.0510204	0.04	0.010101	0.035
799	0.583756	0.357143	0.295082	0.211957	0.164103	0.0784314	0.0408163	0.05	0.00505051	0.025
800	0.593909	0.352041	0.278689	0.211957	0.153846	0.0588235	0.0510204	0.06	0.010101	0.02
801	0.583756	0.341837	0.289617	0.206522	0.158974	0.0686275	0.0561224	0.05	0.010101	0.025
802	0.583756	0.336735	0.300546	0.201087	0.138462	0.0686275	0.0408163	0.055	0.020202	0.03
803	0.57868	0.321429	0.278689	0.184783	0.158974	0.0637255	0.0255102	0.07	0.010101	0.025
804	0.583756	0.316327	0.278689	0.190217	0.153846	0.0686275	0.0357143	0.07	0	0.025
805	0.573604	0.357143	0.306011	0.228261	0.220513	0.0931373	0.102041	0.125	0.040404	0.075
806	0.598985	0.469388	0.508197	0.440217	0.420513	0.333333	0.209184	0.28	0.212121	0.22
807	0.654822	0.479592	0.519126	0.423913	0.45641	0.343137	0.158163	0.23	0.161616	0.21
808	0.639594	0.47449	0.502732	0.418478	0.394872	0.29902	0.137755	0.205	0.126263	0.165
809	0.649746	0.484694	0.486339	0.407609	0.415385	0.245098	0.132653	0.195	0.0808081	0.18
810	0.649746	0.489796	0.497268	0.413043	0.389744	0.235294	0.0918367	0.18	0.0909091	0.12
811	0.659898	0.464286	0.491803	0.396739	0.384615	0.215686	0.107143	0.175	0.0909091	0.085
812	0.654822	0.47449	0.453552	0.375	0.364103	0.220588	0.112245	0.125	0.0909091	0.07
813	0.654822	0.454082	0.459016	0.380435	0.34359	0.171569	0.0918367	0.145	0.0808081	0.07
814	0.639594	0.469388	0.453552	0.369565	0.358974	0.171569	0.0969388	0.13	0.0808081	0.04
815	0.629442	0.44898	0.459016	0.353261	0.317949	0.176471	0.0765306	0.12	0.0808081	0.03
816	0.639594	0.454082	0.415301	0.320652	0.297436	0.151961	0.0663265	0.11	0.0555556	0.04
817	0.634518	0.433673	0.409836	0.315217	0.297436	0.161765	0.0663265	0.095	0.0454545	0.055
818	0.639594	0.418367	0.398907	0.293478	0.297436	0.137255	0.0663265	0.09	0.0454545	0.03
819	0.634518	0.387755	0.409836	0.298913	0.292308	0.122549	0.0510204	0.08	0.030303	0.035
820	0.634518	0.392857	0.404372	0.298913	0.276923	0.112745	0.0510204	0.085	0.0353535	0.01
821	0.634518	0.377551	0.409836	0.277174	0.261538	0.117647	0.0510204	0.085	0.020202	0.02
822	0.639594	0.387755	0.387978	0.288043	0.261538	0.0980392	0.0357143	0.075	0.0151515	0.01
823	0.624365	0.367347	0.382514	0.271739	0.241026	0.0980392	0.0408163	0.07	0.0151515	0.03
824	0.629442	0.372449	0.387978	0.271739	0.220513	0.0980392	0.0459184	0.08	0.0252525	0.02
825	0.634518	0.362245	0.36612	0.271739	0.205128	0.0931373	0.0408163	0.06	0.0353535	0.015
826	0.629442	0.357143	0.36612	0.277174	0.205128	0.0637255	0.0357143	0.045	0.020202	0.015
827	0.629442	0.352041	0.355191	0.271739	0.2	0.0882353	0.0204082	0.045	0.0151515	0.025
828	0.629442	0.357143	0.344262	0.25	0.174359	0.0980392	0.0153061	0.035	0.0151515	0.025
829	0.654822	0.377551	0.398907	0.282609	0.220513	0.132353	0.0663265	0.06	0.0454545	0.05
830	0.634518	0.494898	0.497268	0.451087	0.502564	0.372549	0.270408	0.305	0.191919	0.25
831	0.664975	0.530612	0.513661	0.5	0.487179	0.377451	0.158163	0.225	0.146465	0.19
832	0.670051	0.515306	0.502732	0.467391	0.441026	0.308824	0.142857	0.185	0.126263	0.155
833	0.659898	0.515306	0.497268	0.467391	0.405128	0.284314	0.127551	0.17	0.0909091	0.12
834	0.664975	0.479592	0.502732	0.467391	0.441026	0.269608	0.117347	0.165	0.0606061	0.13
835	0.664975	0.494898	0.480874	0.467391	0.415385	0.22549	0.122449	0.15	0.0656566	0.1
836	0.664975	0.469388	0.47541	0.451087	0.389744	0.220588	0.0969388	0.16	0.0757576	0.07
837	0.659898	0.469388	0.459016	0.429348	0.394872	0.220588	0.0816327	0.14	0.0757576	0.065
838	0.664975	0.459184	0.453552	0.434783	0.369231	0.20098	0.0816327	0.125	0.0656566	0.05
839	0.659898	0.44898	0.42623	0.418478	0.338462	0.196078	0.0612245	0.11	0.0656566	0.03
840	0.654822	0.454082	0.415301	0.407609	0.333333	0.176471	0.0714286	0.105	0.0505051	0.035
841	0.649746	0.44898	0.404372	0.402174	0.317949	0.166667	0.0918367	0.09	0.0505051	0.03
842	0.654822	0.44898	0.415301	0.369565	0.307692	0.142157	0.0459184	0.11	0.040404	0.03
843	0.64467	0.44898	0.387978	0.38587	0.282051	0.137255	0.0459184	0.105	0.0252525	0.03
844	0.649746	0.443878	0.393443	0.36413	0.25641	0.122549	0.0561224	0.1	0.0252525	0.025
845	0.629442	0.438776	0.382514	0.38587	0.282051	0.137255	0.0408163	0.11	0.0252525	0.03
846	0.64467	0.423469	0.382514	0.36413	0.276923	0.117647	0.0357143	0.09	0.0353535	0.035
847	0.64467	0.423469	0.36612	0.353261	0.276923	0.0931373	0.0663265	0.07	0.0353535	0.025
848	0.629442	0.428571	0.371585	0.320652	0.261538	0.0931373	0.0714286	0.075	0.0252525	0.04
849	0.629442	0.418367	0.371585	0.298913	0.266667	0.0931373	0.0357143	0.07	0.020202	0.03
850	0.634518	0.433673	0.360656	0.293478	0.251282	0.0882353	0.0510204	0.075	0.0151515	0.025
851	0.624365	0.418367	0.355191	0.304348	0.210256	0.0784314	0.0408163	0.06	0.0252525	0.02
852	0.624365	0.413265	0.338798	0.298913	0.225641	0.0637255	0.0408163	0.055	0.0252525	0.025
853	0.624365	0.418367	0.327869	0.288043	0.220513	0.0588235	0.0510204	0.07	0.0353535	0.035
854	0.634518	0.413265	0.333333	0.293478	0.241026	0.0588235	0.0357143	0.04	0.030303	0.015
855	0.629442	0.392857	0.322404	0.288043	0.235897	0.0490196	0.0357143	0.06	0.010101	0.02
856	0.64467	0.382653	0.322404	0.282609	0.220513	0.0392157	0.0306122	0.05	0.0151515	0.015
857	0.629442	0.392857	0.322404	0.282609	0.246154	0.0392157	0.0408163	0.045	0.010101	0.015
858	0.634518	0.387755	0.306011	0.288043	0.215385	0.0539216	0.0357143	0.05	0.00505051	0.025
859	0.619289	0.387755	0.306011	0.25	0.205128	0.0686275	0.0459184	0.045	0.0252525	0.01
860	0.639594	0.387755	0.31694	0.26087	0.205128	0.0588235	0.0357143	0.06	0.010101	0.015
861	0.64467	0.362245	0.306011	0.271739	0.220513	0.0588235	0.0408163	0.055	0.010101	0.01
862	0.634518	0.362245	0.300546	0.23913	0.194872	0.0490196	0.0357143	0.065	0.010101	0.015
863	0.634518	0.397959	0.355191	0.293478	0.241026	0.117647	0.0867347	0.09	0.0505051	0.055
864	0.64467	0.515306	0.502732	0.445652	0.435897	0.348039	0.265306	0.295	0.212121	0.21
865	0.680203	0.515306	0.519126	0.527174	0.487179	0.323529	0.244898	0.22	0.126263	0.205
866	0.675127	0.494898	0.513661	0.494565	0.461538	0.29902	0.209184	0.2	0.0858586	0.18
867	0.670051	0.520408	0.502732	0.478261	0.466667	0.259804	0.178571	0.185	0.0707071	0.16
868	0.675127	0.510204	0.486339	0.478261	0.430769	0.235294	0.147959	0.16	0.0707071	0.13
869	0.680203	0.494898	0.480874	0.445652	0.420513	0.220588	0.132653	0.15	0.0656566	0.125
870	0.685279	0.505102	0.453552	0.445652	0.410256	0.205882	0.127551	0.14	0.0353535	0.115
871	0.675127	0.484694	0.453552	0.451087	0.374359	0.171569	0.0918367	0.11	0.0353535	0.11
872	0.675127	0.479592	0.464481	0.434783	0.389744	0.156863	0.0816327	0.095	0.0454545	0.09
873	0.680203	0.479592	0.464481	0.402174	0.369231	0.176471	0.0867347	0.09	0.0252525	0.065
874	0.675127	0.469388	0.453552	0.402174	0.374359	0.176471	0.0714286	0.085	0.020202	0.07
875	0.664975	0.454082	0.437158	0.38587	0.369231	0.176471	0.0612245	0.08	0.00505051	0.075
876	0.664975	0.44898	0.442623	0.38587	0.369231	0.142157	0.0969388	0.07	0	0.045
877	0.670051	0.433673	0.42623	0.369565	0.348718	0.132353	0.0510204	0.055	0.020202	0.03
878	0.664975	0.428571	0.420765	0.36413	0.338462	0.127451	0.0663265	0.05	0.020202	0.04
879	0.675127	0.418367	0.409836	0.353261	0.317949	0.127451	0.0663265	0.075	0.0151515	0.035
880	0.675127	0.423469	0.398907	0.358696	0.323077	0.107843	0.0459184	0.065	0.010101	0.03
881	0.670051	0.408163	0.415301	0.342391	0.312821	0.0980392	0.0459184	0.055	0.0151515	0.02
882	0.654822	0.418367	0.393443	0.347826	0.307692	0.107843	0.0357143	0.065	0.010101	0.025
883	0.659898	0.403061	0.387978	0.331522	0.302564	0.112745	0.0561224	0.055	0.0151515	0.04
884	0.649746	0.403061	0.382514	0.320652	0.307692	0.102941	0.0306122	0.045	0.0151515	0.015
885	0.659898	0.403061	0.355191	0.309783	0.287179	0.107843	0.0408163	0.06	0.0151515	0.03
886	0.64467	0.403061	0.344262	0.309783	0.292308	0.102941	0.0357143	0.065	0.030303	0.025
887	0.654822	0.397959	0.338798	0.315217	0.302564	0.102941	0.0255102	0.065	0.030303	0.015
888	0.649746	0.392857	0.333333	0.309783	0.276923	0.102941	0.0357143	0.055	0.020202	0.015
889	0.649746	0.413265	0.322404	0.298913	0.271795	0.0784314	0.0306122	0.06	0.020202	0.015
890	0.64467	0.392857	0.327869	0.304348	0.276923	0.0882353	0.0357143	0.055	0.0151515	0.02
891	0.64467	0.438776	0.360656	0.342391	0.34359	0.137255	0.102041	0.07	0.0555556	0.07
892	0.654822	0.484694	0.513661	0.521739	0.497436	0.284314	0.260204	0.245	0.272727	0.29
893	0.675127	0.530612	0.540984	0.548913	0.558974	0.333333	0.234694	0.235	0.227273	0.19
894	0.680203	0.545918	0.530055	0.51087	0.517949	0.279412	0.19898	0.2	0.121212	0.16
895	0.695431	0.530612	0.502732	0.521739	0.487179	0.254902	0.209184	0.185	0.151515	0.155
896	0.685279	0.530612	0.486339	0.483696	0.502564	0.235294	0.178571	0.165	0.156566	0.13
897	0.685279	0.515306	0.480874	0.494565	0.507692	0.22549	0.193878	0.16	0.146465	0.11
898	0.675127	0.515306	0.47541	0.505435	0.492308	0.220588	0.142857	0.155	0.121212	0.085
899	0.680203	0.494898	0.480874	0.478261	0.502564	0.215686	0.158163	0.12	0.111111	0.085
900	0.685279	0.494898	0.47541	0.472826	0.466667	0.210784	0.127551	0.115	0.10101	0.085
901	0.685279	0.469388	0.47541	0.451087	0.466667	0.186275	0.102041	0.1	0.0808081	0.065
902	0.685279	0.47449	0.459016	0.445652	0.471795	0.176471	0.112245	0.11	0.0656566	0.05
903	0.675127	0.47449	0.453552	0.440217	0.466667	0.142157	0.102041	0.095	0.0808081	0.05
904	0.685279	0.47449	0.442623	0.418478	0.425641	0.132353	0.0918367	0.085	0.0555556	0.06
905	0.680203	0.47449	0.448087	0.418478	0.405128	0.112745	0.0816327	0.09	0.0555556	0.06
906	0.680203	0.459184	0.448087	0.407609	0.384615	0.117647	0.0663265	0.09	0.0353535	0.04
907	0.670051	0.459184	0.437158	0.407609	0.379487	0.102941	0.0663265	0.08	0.0505051	0.04
908	0.670051	0.459184	0.453552	0.396739	0.379487	0.0931373	0.0663265	0.08	0.020202	0.045
909	0.664975	0.454082	0.453552	0.396739	0.34359	0.0931373	0.0561224	0.065	0.030303	0.03
910	0.675127	0.454082	0.448087	0.396739	0.358974	0.0980392	0.0459184	0.065	0.0151515	0.035
911	0.664975	0.428571	0.42623	0.38587	0.353846	0.0980392	0.0357143	0.06	0.030303	0.02
912	0.670051	0.433673	0.415301	0.369565	0.338462	0.0784314	0.0306122	0.06	0.020202	0.015
913	0.670051	0.423469	0.393443	0.358696	0.333333	0.102941	0.0357143	0.06	0.020202	0.02
914	0.670051	0.433673	0.387978	0.353261	0.348718	0.0833333	0.0306122	0.06	0.0252525	0.025
915	0.670051	0.423469	0.404372	0.358696	0.307692	0.0686275	0.0306122	0.05	0.0151515	0.025
916	0.675127	0.428571	0.393443	0.36413	0.292308	0.0735294	0.0459184	0.045	0.020202	0.03
917	0.670051	0.428571	0.387978	0.353261	0.292308	0.0735294	0.0306122	0.065	0.0151515	0.015
918	0.675127	0.423469	0.398907	0.347826	0.287179	0.0588235	0.0306122	0.055	0.0252525	0.02
919	0.680203	0.423469	0.398907	0.326087	0.302564	0.0588235	0.0408163	0.06	0.0151515	0.025
920	0.685279	0.418367	0.387978	0.320652	0.292308	0.0784314	0.0459184	0.075	0.020202	0.035
921	0.695431	0.443878	0.437158	0.380435	0.317949	0.0931373	0.0816327	0.12	0.0555556	0.055
922	0.705584	0.535714	0.513661	0.516304	0.502564	0.348039	0.306122	0.325	0.191919	0.25
923	0.71066	0.576531	0.562842	0.576087	0.528205	0.348039	0.280612	0.295	0.161616	0.225
924	0.725888	0.571429	0.540984	0.559783	0.502564	0.303922	0.22449	0.25	0.131313	0.205
925	0.715736	0.566327	0.557377	0.565217	0.482051	0.29902	0.22449	0.225	0.116162	0.165
926	0.71066	0.556122	0.519126	0.565217	0.512821	0.27451	0.168367	0.205	0.136364	0.125
927	0.725888	0.545918	0.508197	0.548913	0.476923	0.245098	0.178571	0.18	0.106061	0.13
928	0.725888	0.561224	0.508197	0.527174	0.45641	0.215686	0.178571	0.175	0.0757576	0.11
929	0.720812	0.540816	0.502732	0.538043	0.461538	0.186275	0.153061	0.16	0.0505051	0.09
930	0.730964	0.515306	0.502732	0.516304	0.446154	0.191176	0.142857	0.15	0.030303	0.085
931	0.705584	0.530612	0.480874	0.51087	0.410256	0.191176	0.122449	0.115	0.040404	0.065
932	0.720812	0.505102	0.497268	0.48913	0.420513	0.176471	0.112245	0.125	0.040404	0.05
933	0.705584	0.515306	0.47541	0.467391	0.410256	0.166667	0.112245	0.105	0.0252525	0.045
934	0.720812	0.494898	0.486339	0.445652	0.379487	0.151961	0.117347	0.1	0.0252525	0.04
935	0.715736	0.489796	0.469945	0.434783	0.379487	0.156863	0.0918367	0.075	0.0252525	0.035
936	0.715736	0.484694	0.464481	0.440217	0.4	0.151961	0.0663265	0.075	0.010101	0.05
937	0.71066	0.5	0.453552	0.440217	0.369231	0.132353	0.0714286	0.075	0.020202	0.045
938	0.715736	0.494898	0.448087	0.418478	0.384615	0.127451	0.0714286	0.06	0.020202	0.045
939	0.700508	0.489796	0.459016	0.434783	0.374359	0.112745	0.0765306	0.06	0.020202	0.03
940	0.705584	0.484694	0.442623	0.418478	0.364103	0.102941	0.0663265	0.065	0.010101	0.02
941	0.71066	0.464286	0.442623	0.418478	0.358974	0.107843	0.0714286	0.065	0.00505051	0.035
942	0.720812	0.469388	0.42623	0.429348	0.358974	0.0980392	0.0663265	0.06	0.0252525	0.02
943	0.71066	0.464286	0.42623	0.407609	0.348718	0.102941	0.0561224	0.07	0.030303	0.025
944	0.695431	0.459184	0.415301	0.413043	0.358974	0.0980392	0.0459184	0.065	0.0151515	0.02
945	0.700508	0.44898	0.404372	0.423913	0.34359	0.102941	0.0612245	0.065	0.0151515	0.02
946	0.71066	0.459184	0.420765	0.434783	0.333333	0.0833333	0.0510204	0.045	0.0151515	0.025
947	0.700508	0.44898	0.404372	0.423913	0.328205	0.0931373	0.0561224	0.05	0.0151515	0.035
948	0.700508	0.44898	0.387978	0.418478	0.333333	0.107843	0.0561224	0.06	0.010101	0.015
949	0.71066	0.484694	0.437158	0.451087	0.353846	0.147059	0.0816327	0.085	0.0353535	0.045
950	0.685279	0.596939	0.546448	0.532609	0.523077	0.348039	0.265306	0.295	0.247475	0.24
951	0.730964	0.617347	0.57377	0.554348	0.574359	0.313725	0.280612	0.285	0.171717	0.215
952	0.725888	0.612245	0.562842	0.532609	0.548718	0.269608	0.193878	0.225	0.146465	0.15
953	0.725888	0.612245	0.530055	0.532609	0.528205	0.245098	0.178571	0.19	0.111111	0.125
954	0.741117	0.617347	0.530055	0.532609	0.502564	0.235294	0.178571	0.19	0.0808081	0.16
955	0.736041	0.581633	0.530055	0.5	0.482051	0.205882	0.153061	0.16	0.0909091	0.135
956	0.725888	0.602041	0.530055	0.505435	0.487179	0.20098	0.163265	0.155	0.0757576	0.105
957	0.720812	0.581633	0.530055	0.478261	0.482051	0.181373	0.163265	0.15	0.0757576	0.06
958	0.725888	0.596939	0.530055	0.478261	0.446154	0.186275	0.137755	0.14	0.0505051	0.085
959	0.715736	0.586735	0.513661	0.478261	0.446154	0.176471	0.132653	0.115	0.0707071	0.07
960	0.730964	0.571429	0.508197	0.456522	0.441026	0.161765	0.0816327	0.11	0.0555556	0.07
961	0.725888	0.566327	0.513661	0.456522	0.435897	0.142157	0.0969388	0.1	0.0454545	0.065
962	0.725888	0.561224	0.502732	0.451087	0.410256	0.117647	0.0663265	0.095	0.0454545	0.085
963	0.720812	0.556122	0.497268	0.445652	0.430769	0.122549	0.112245	0.085	0.040404	0.055
964	0.715736	0.540816	0.497268	0.440217	0.405128	0.117647	0.0765306	0.085	0.0454545	0.055
965	0.725888	0.540816	0.508197	0.429348	0.4	0.122549	0.0765306	0.09	0.0252525	0.055
966	0.720812	0.535714	0.491803	0.418478	0.389744	0.0980392	0.0714286	0.075	0.030303	0.045
967	0.71066	0.515306	0.502732	0.440217	0.379487	0.107843	0.0918367	0.075	0.020202	0.04
968	0.725888	0.515306	0.480874	0.418478	0.389744	0.102941	0.0816327	0.08	0.0505051	0.035
969	0.730964	0.52551	0.469945	0.413043	0.353846	0.0833333	0.0663265	0.07	0.0505051	0.035
970	0.725888	0.510204	0.464481	0.402174	0.369231	0.0882353	0.0663265	0.065	0.020202	0.03
971	0.725888	0.515306	0.464481	0.402174	0.369231	0.0784314	0.0816327	0.06	0.020202	0.05
972	0.725888	0.515306	0.442623	0.402174	0.34359	0.0784314	0.0612245	0.06	0.030303	0.03
973	0.720812	0.520408	0.453552	0.402174	0.333333	0.0784314	0.0561224	0.055	0.0151515	0.05
974	0.730964	0.510204	0.442623	0.396739	0.333333	0.0686275	0.0714286	0.065	0.0151515	0.025
975	0.725888	0.5	0.437158	0.402174	0.333333	0.0980392	0.0918367	0.065	0.030303	0.02
976	0.730964	0.494898	0.448087	0.396739	0.323077	0.0882353	0.0765306	0.06	0.0353535	0.02
977	0.741117	0.515306	0.47541	0.451087	0.358974	0.107843	0.122449	0.095	0.0555556	0.045
978	0.720812	0.571429	0.540984	0.532609	0.54359	0.367647	0.265306	0.29	0.222222	0.21
979	0.751269	0.617347	0.590164	0.625	0.620513	0.421569	0.239796	0.25	0.20202	0.195
980	0.746193	0.591837	0.584699	0.586957	0.615385	0.313725	0.209184	0.255	0.111111	0.165
981	0.741117	0.596939	0.579235	0.608696	0.584615	0.303922	0.19898	0.225	0.121212	0.105
982	0.756345	0.596939	0.57377	0.597826	0.569231	0.294118	0.173469	0.235	0.116162	0.105
983	0.736041	0.576531	0.562842	0.570652	0.569231	0.269608	0.163265	0.2	0.0858586	0.09
984	0.756345	0.586735	0.584699	0.538043	0.548718	0.235294	0.173469	0.185	0.0757576	0.06
985	0.746193	0.581633	0.562842	0.521739	0.548718	0.230392	0.142857	0.175	0.0757576	0.075
986	0.766497	0.576531	0.562842	0.516304	0.533333	0.215686	0.127551	0.14	0.0858586	0.07
987	0.761421	0.561224	0.557377	0.494565	0.533333	0.191176	0.142857	0.13	0.0707071	0.055
988	0.766497	0.581633	0.551913	0.48913	0.497436	0.20098	0.117347	0.115	0.0757576	0.05
989	0.746193	0.571429	0.562842	0.472826	0.492308	0.196078	0.107143	0.105	0.0454545	0.05
990	0.741117	0.566327	0.546448	0.467391	0.476923	0.156863	0.0918367	0.14	0.040404	0.045
991	0.741117	0.561224	0.551913	0.48913	0.466667	0.161765	0.0969388	0.125	0.0353535	0.025
992	0.741117	0.556122	0.52459	0.472826	0.471795	0.156863	0.107143	0.08	0.030303	0.02
993	0.746193	0.561224	0.535519	0.467391	0.446154	0.147059	0.0816327	0.105	0.0454545	0.06
994	0.756345	0.566327	0.519126	0.451087	0.441026	0.127451	0.102041	0.09	0.020202	0.05
995	0.741117	0.545918	0.535519	0.467391	0.441026	0.127451	0.0663265	0.09	0.0353535	0.035
996	0.741117	0.545918	0.508197	0.467391	0.435897	0.117647	0.0765306	0.08	0.020202	0.035
997	0.751269	0.535714	0.502732	0.461957	0.430769	0.127451	0.0612245	0.09	0.0353535	0.025
998	0.751269	0.530612	0.519126	0.456522	0.420513	0.127451	0.0765306	0.07	0.0555556	0.01
999	0.771574	0.566327	0.540984	0.516304	0.446154	0.171569	0.117347	0.075	0.0707071	0.055
1000	0.751269	0.540816	0.546448	0.543478	0.502564	0.294118	0.22449	0.29	0.227273	0.2
1001	0.80203	0.591837	0.644809	0.608696	0.564103	0.29902	0.178571	0.28	0.186869	0.235
1002	0.80203	0.617347	0.63388	0.603261	0.569231	0.289216	0.173469	0.25	0.151515	0.21
1003	0.791878	0.607143	0.612022	0.597826	0.569231	0.254902	0.153061	0.185	0.131313	0.175
1004	0.796954	0.602041	0.601093	0.570652	0.564103	0.215686	0.132653	0.18	0.106061	0.13
1005	0.796954	0.581633	0.628415	0.559783	0.528205	0.191176	0.102041	0.195	0.0959596	0.125
1006	0.80203	0.586735	0.606557	0.554348	0.523077	0.215686	0.122449	0.175	0.0858586	0.11
1007	0.80203	0.596939	0.606557	0.548913	0.512821	0.191176	0.122449	0.165	0.0656566	0.13
1008	0.812183	0.571429	0.63388	0.532609	0.517949	0.186275	0.102041	0.15	0.0454545	0.095
1009	0.80203	0.561224	0.601093	0.51087	0.507692	0.176471	0.0969388	0.14	0.040404	0.075
1010	0.80203	0.576531	0.601093	0.516304	0.512821	0.151961	0.117347	0.135	0.0353535	0.05
1011	0.796954	0.576531	0.595628	0.48913	0.523077	0.142157	0.0765306	0.13	0.0353535	0.045
1012	0.786802	0.556122	0.579235	0.472826	0.492308	0.147059	0.0765306	0.13	0.0252525	0.05
1013	0.781726	0.566327	0.579235	0.478261	0.476923	0.132353	0.0816327	0.11	0.030303	0.035
1014	0.781726	0.561224	0.57377	0.494565	0.471795	0.122549	0.0918367	0.11	0.0252525	0.035
1015	0.786802	0.566327	0.562842	0.48913	0.451282	0.117647	0.0867347	0.105	0.0252525	0.035
1016	0.781726	0.571429	0.551913	0.472826	0.461538	0.117647	0.0612245	0.125	0.030303	0.04
1017	0.786802	0.556122	0.562842	0.483696	0.476923	0.117647	0.0561224	0.11	0.0353535	0.035
1018	0.791878	0.556122	0.52459	0.467391	0.471795	0.147059	0.0612245	0.1	0.0151515	0.04
1019	0.781726	0.556122	0.540984	0.478261	0.45641	0.127451	0.0612245	0.1	0.0151515	0.025
1020	0.781726	0.556122	0.540984	0.467391	0.466667	0.142157	0.0510204	0.1	0.0151515	0.03
1021	0.781726	0.545918	0.508197	0.467391	0.461538	0.132353	0.0612245	0.115	0.020202	0.035
1022	0.781726	0.520408	0.530055	0.461957	0.461538	0.122549	0.0663265	0.115	0.0252525	0.035
1023	0.781726	0.55102	0.535519	0.483696	0.492308	0.166667	0.0816327	0.15	0.040404	0.045
1024	0.751269	0.602041	0.617486	0.538043	0.558974	0.303922	0.25	0.335	0.191919	0.24
1025	0.812183	0.607143	0.699454	0.641304	0.676923	0.362745	0.188776	0.285	0.161616	0.225
1026	0.827411	0.617347	0.693989	0.61413	0.635897	0.303922	0.142857	0.25	0.161616	0.185
1027	0.817259	0.602041	0.68306	0.63587	0.625641	0.279412	0.153061	0.225	0.111111	0.2
1028	0.822335	0.607143	0.693989	0.603261	0.605128	0.27451	0.127551	0.215	0.0757576	0.18
1029	0.822335	0.612245	0.666667	0.63587	0.615385	0.25	0.127551	0.19	0.0858586	0.175
1030	0.812183	0.596939	0.655738	0.603261	0.6	0.235294	0.132653	0.165	0.0454545	0.13
1031	0.827411	0.602041	0.666667	0.597826	0.589744	0.230392	0.0969388	0.15	0.0505051	0.11
1032	0.812183	0.602041	0.650273	0.559783	0.584615	0.210784	0.0816327	0.16	0.040404	0.115
1033	0.822335	0.591837	0.650273	0.543478	0.564103	0.186275	0.0867347	0.16	0.040404	0.09
1034	0.817259	0.591837	0.655738	0.565217	0.533333	0.176471	0.0765306	0.15	0.030303	0.1
1035	0.812183	0.586735	0.622951	0.565217	0.553846	0.166667	0.0765306	0.115	0.030303	0.085
1036	0.812183	0.591837	0.612022	0.543478	0.564103	0.166667	0.0561224	0.115	0.020202	0.1
1037	0.796954	0.576531	0.622951	0.532609	0.538462	0.147059	0.0612245	0.115	0.020202	0.07
1038	0.791878	0.586735	0.606557	0.505435	0.528205	0.122549	0.0765306	0.09	0.040404	0.095
1039	0.812183	0.581633	0.584699	0.527174	0.523077	0.122549	0.0612245	0.075	0.0252525	0.055
1040	0.807107	0.566327	0.584699	0.494565	0.512821	0.0980392	0.0714286	0.1	0.040404	0.05
1041	0.791878	0.571429	0.579235	0.472826	0.517949	0.0882353	0.0612245	0.1	0.020202	0.055
1042	0.796954	0.576531	0.57377	0.494565	0.492308	0.0882353	0.0816327	0.09	0.0151515	0.04
1043	0.791878	0.576531	0.568306	0.48913	0.502564	0.0980392	0.0663265	0.095	0.020202	0.065
1044	0.80203	0.571429	0.562842	0.461957	0.517949	0.0784314	0.0561224	0.095	0.020202	0.06
1045	0.796954	0.576531	0.562842	0.461957	0.497436	0.0833333	0.0612245	0.09	0.0353535	0.03
1046	0.796954	0.571429	0.557377	0.472826	0.497436	0.102941	0.0714286	0.075	0.0252525	0.03
1047	0.791878	0.540816	0.568306	0.478261	0.482051	0.0882353	0.0510204	0.08	0.0151515	0.03
1048	0.781726	0.556122	0.562842	0.461957	0.461538	0.0931373	0.0765306	0.08	0.020202	0.025
1049	0.781726	0.540816	0.551913	0.456522	0.471795	0.102941	0.0561224	0.085	0.020202	0.03
1050	0.791878	0.545918	0.546448	0.461957	0.466667	0.107843	0.0714286	0.085	0.030303	0.04
1051	0.77665	0.530612	0.546448	0.461957	0.441026	0.0980392	0.0561224	0.095	0.030303	0.02
1052	0.781726	0.535714	0.535519	0.456522	0.45641	0.0980392	0.0663265	0.1	0.020202	0.03
1053	0.786802	0.530612	0.540984	0.456522	0.446154	0.0882353	0.0765306	0.07	0.020202	0.035
1054	0.781726	0.545918	0.557377	0.461957	0.425641	0.0980392	0.0816327	0.07	0.0252525	0.045
1055	0.781726	0.535714	0.557377	0.451087	0.430769	0.0833333	0.0714286	0.075	0.020202	0.03
1056	0.771574	0.530612	0.540984	0.467391	0.420513	0.0735294	0.0765306	0.065	0.0151515	0.035
1057	0.771574	0.515306	0.562842	0.472826	0.420513	0.0833333	0.0561224	0.08	0.0151515	0.03
1058	0.771574	0.515306	0.530055	0.467391	0.415385	0.0637255	0.0663265	0.06	0.010101	0.035
1059	0.791878	0.515306	0.546448	0.505435	0.446154	0.117647	0.122449	0.075	0.0454545	0.04
1060	0.741117	0.617347	0.644809	0.597826	0.569231	0.264706	0.229592	0.365	0.186869	0.26
1061	0.77665	0.627551	0.672131	0.641304	0.625641	0.328431	0.239796	0.25	0.161616	0.235
1062	0.781726	0.647959	0.688525	0.597826	0.594872	0.289216	0.193878	0.22	0.151515	0.19
1063	0.786802	0.627551	0.672131	0.608696	0.620513	0.264706	0.173469	0.215	0.146465	0.17
1064	0.77665	0.622449	0.688525	0.597826	0.579487	0.279412	0.127551	0.2	0.106061	0.16
1065	0.791878	0.622449	0.693989	0.597826	0.558974	0.27451	0.117347	0.185	0.0757576	0.115
1066	0.786802	0.607143	0.693989	0.597826	0.558974	0.235294	0.117347	0.2	0.0757576	0.095
1067	0.791878	0.612245	0.68306	0.597826	0.548718	0.210784	0.107143	0.185	0.0858586	0.1
1068	0.781726	0.602041	0.672131	0.570652	0.528205	0.20098	0.107143	0.18	0.0707071	0.075
1069	0.791878	0.596939	0.650273	0.586957	0.502564	0.156863	0.0816327	0.155	0.0707071	0.07
1070	0.791878	0.596939	0.644809	0.576087	0.507692	0.132353	0.0816327	0.145	0.0656566	0.065
1071	0.781726	0.607143	0.639344	0.565217	0.507692	0.156863	0.0918367	0.14	0.0555556	0.05
1072	0.791878	0.591837	0.63388	0.576087	0.517949	0.127451	0.0765306	0.115	0.0505051	0.045
1073	0.791878	0.596939	0.628415	0.565217	0.497436	0.137255	0.0765306	0.115	0.0454545	0.07
1074	0.796954	0.581633	0.606557	0.554348	0.517949	0.132353	0.0714286	0.125	0.0454545	0.045
1075	0.791878	0.586735	0.617486	0.548913	0.512821	0.117647	0.0714286	0.12	0.0555556	0.055
1076	0.796954	0.581633	0.612022	0.527174	0.507692	0.122549	0.0663265	0.11	0.040404	0.035
1077	0.796954	0.591837	0.595628	0.532609	0.497436	0.107843	0.0714286	0.11	0.0151515	0.025
1078	0.791878	0.591837	0.601093	0.538043	0.512821	0.0980392	0.0714286	0.105	0.030303	0.03
1079	0.796954	0.576531	0.584699	0.521739	0.492308	0.127451	0.0816327	0.105	0.0252525	0.045
1080	0.791878	0.556122	0.584699	0.527174	0.466667	0.0980392	0.0765306	0.07	0.030303	0.045
1081	0.77665	0.566327	0.590164	0.505435	0.466667	0.0833333	0.0612245	0.075	0.020202	0.03
1082	0.781726	0.556122	0.584699	0.5	0.471795	0.0882353	0.0663265	0.075	0.020202	0.015
1083	0.781726	0.556122	0.579235	0.5	0.425641	0.0588235	0.0765306	0.08	0.0252525	0.015
1084	0.786802	0.556122	0.57377	0.505435	0.425641	0.0735294	0.0612245	0.105	0.0252525	0.03
1085	0.791878	0.540816	0.562842	0.505435	0.425641	0.0686275	0.0561224	0.1	0.020202	0.03
1086	0.791878	0.556122	0.57377	0.5	0.435897	0.0637255	0.0816327	0.09	0.020202	0.035
1087	0.781726	0.566327	0.57377	0.51087	0.446154	0.102941	0.102041	0.095	0.0656566	0.04
1088	0.746193	0.591837	0.655738	0.570652	0.523077	0.328431	0.239796	0.28	0.227273	0.19
1089	0.817259	0.668367	0.699454	0.641304	0.646154	0.382353	0.22449	0.265	0.191919	0.17
1090	0.807107	0.673469	0.677596	0.641304	0.605128	0.313725	0.214286	0.26	0.136364	0.165
1091	0.812183	0.647959	0.666667	0.63587	0.615385	0.29902	0.178571	0.18	0.136364	0.105
1092	0.812183	0.637755	0.677596	0.646739	0.589744	0.289216	0.147959	0.18	0.136364	0.105
1093	0.822335	0.642857	0.693989	0.63587	0.569231	0.245098	0.137755	0.16	0.10101	0.08
1094	0.807107	0.637755	0.661202	0.646739	0.54359	0.235294	0.168367	0.135	0.0808081	0.09
1095	0.822335	0.637755	0.666667	0.619565	0.517949	0.215686	0.163265	0.145	0.0757576	0.075
1096	0.817259	0.637755	0.661202	0.625	0.538462	0.215686	0.142857	0.15	0.0656566	0.075
1097	0.812183	0.637755	0.650273	0.592391	0.523077	0.171569	0.132653	0.145	0.040404	0.055
1098	0.822335	0.637755	0.644809	0.570652	0.523077	0.171569	0.127551	0.12	0.0656566	0.05
1099	0.807107	0.617347	0.644809	0.559783	0.512821	0.142157	0.0918367	0.13	0.0454545	0.065
1100	0.822335	0.637755	0.650273	0.559783	0.507692	0.142157	0.0867347	0.13	0.0353535	0.055
1101	0.812183	0.632653	0.650273	0.554348	0.492308	0.127451	0.0918367	0.105	0.0454545	0.025
1102	0.817259	0.622449	0.650273	0.543478	0.502564	0.112745	0.0867347	0.115	0.040404	0.04
1103	0.812183	0.632653	0.63388	0.543478	0.482051	0.137255	0.0765306	0.115	0.0454545	0.04
1104	0.822335	0.622449	0.628415	0.559783	0.487179	0.132353	0.0714286	0.105	0.0353535	0.04
1105	0.812183	0.622449	0.63388	0.532609	0.492308	0.127451	0.0765306	0.09	0.0353535	0.05
1106	0.80203	0.617347	0.601093	0.521739	0.471795	0.117647	0.0765306	0.12	0.030303	0.035
1107	0.812183	0.617347	0.579235	0.505435	0.502564	0.0980392	0.0765306	0.1	0.030303	0.045
1108	0.807107	0.591837	0.568306	0.527174	0.471795	0.112745	0.0714286	0.1	0.0353535	0.04
1109	0.812183	0.607143	0.590164	0.505435	0.471795	0.107843	0.0663265	0.1	0.0252525	0.05
1110	0.807107	0.581633	0.590164	0.5	0.461538	0.102941	0.0663265	0.1	0.0353535	0.035
1111	0.812183	0.596939	0.557377	0.51087	0.451282	0.102941	0.0561224	0.085	0.0252525	0.03
1112	0.80203	0.576531	0.579235	0.5	0.45641	0.0931373	0.0714286	0.08	0.0252525	0.015
1113	0.817259	0.602041	0.540984	0.51087	0.466667	0.102941	0.0612245	0.105	0.030303	0.035
1114	0.796954	0.596939	0.551913	0.494565	0.487179	0.0980392	0.0459184	0.065	0.020202	0.025
1115	0.791878	0.612245	0.568306	0.51087	0.487179	0.127451	0.0765306	0.085	0.0252525	0.04
1116	0.77665	0.642857	0.584699	0.559783	0.558974	0.377451	0.19898	0.23	0.212121	0.185
1117	0.812183	0.693878	0.677596	0.608696	0.620513	0.411765	0.265306	0.26	0.156566	0.17
1118	0.817259	0.668367	0.650273	0.603261	0.605128	0.367647	0.234694	0.22	0.126263	0.135
1119	0.822335	0.653061	0.666667	0.603261	0.589744	0.338235	0.193878	0.2	0.111111	0.115
1120	0.812183	0.642857	0.661202	0.570652	0.594872	0.289216	0.178571	0.205	0.111111	0.125
1121	0.822335	0.642857	0.672131	0.586957	0.615385	0.284314	0.153061	0.205	0.0656566	0.09
1122	0.827411	0.658163	0.661202	0.570652	0.553846	0.240196	0.142857	0.175	0.0656566	0.085
1123	0.807107	0.637755	0.639344	0.543478	0.558974	0.22549	0.137755	0.165	0.0808081	0.075
1124	0.822335	0.622449	0.650273	0.543478	0.558974	0.220588	0.117347	0.17	0.0505051	0.085
1125	0.822335	0.627551	0.650273	0.532609	0.574359	0.196078	0.0918367	0.155	0.0656566	0.07
1126	0.822335	0.607143	0.650273	0.543478	0.569231	0.176471	0.0969388	0.155	0.0505051	0.055
1127	0.827411	0.602041	0.644809	0.538043	0.538462	0.161765	0.0867347	0.135	0.0757576	0.075
1128	0.822335	0.607143	0.63388	0.527174	0.538462	0.151961	0.0918367	0.135	0.0707071	0.065
1129	0.807107	0.586735	0.622951	0.527174	0.507692	0.147059	0.0714286	0.11	0.0555556	0.045
1130	0.817259	0.586735	0.612022	0.51087	0.517949	0.156863	0.0663265	0.115	0.0454545	0.05
1131	0.822335	0.607143	0.622951	0.516304	0.517949	0.137255	0.0663265	0.11	0.0454545	0.04
1132	0.822335	0.596939	0.595628	0.505435	0.517949	0.137255	0.0765306	0.12	0.0454545	0.045
1133	0.812183	0.591837	0.595628	0.48913	0.502564	0.151961	0.0765306	0.115	0.040404	0.035
1134	0.812183	0.586735	0.590164	0.505435	0.497436	0.132353	0.0612245	0.11	0.0353535	0.05
1135	0.80203	0.591837	0.568306	0.48913	0.502564	0.132353	0.0663265	0.1	0.0252525	0.035
1136	0.80203	0.581633	0.584699	0.478261	0.482051	0.127451	0.0510204	0.085	0.0151515	0.04
1137	0.781726	0.576531	0.584699	0.483696	0.487179	0.132353	0.0714286	0.105	0.020202	0.045
1138	0.791878	0.586735	0.601093	0.483696	0.461538	0.122549	0.0714286	0.095	0.0151515	0.045
1139	0.807107	0.586735	0.579235	0.478261	0.482051	0.112745	0.0510204	0.1	0.030303	0.04
1140	0.80203	0.581633	0.590164	0.478261	0.476923	0.0980392	0.0561224	0.095	0.020202	0.04
1141	0.80203	0.602041	0.590164	0.48913	0.466667	0.0931373	0.0561224	0.105	0.0252525	0.025
1142	0.796954	0.596939	0.568306	0.483696	0.461538	0.0833333	0.0816327	0.085	0.0252525	0.035
1143	0.796954	0.586735	0.562842	0.483696	0.466667	0.0833333	0.0510204	0.085	0.020202	0.035
1144	0.796954	0.576531	0.557377	0.478261	0.451282	0.0882353	0.0663265	0.075	0.0252525	0.035
1145	0.781726	0.576531	0.562842	0.472826	0.45641	0.112745	0.0612245	0.08	0.020202	0.05
1146	0.796954	0.581633	0.540984	0.483696	0.441026	0.0980392	0.0510204	0.075	0.0151515	0.04
1147	0.791878	0.561224	0.551913	0.478261	0.441026	0.0882353	0.0408163	0.085	0.010101	0.03
1148	0.77665	0.566327	0.546448	0.451087	0.446154	0.0833333	0.0561224	0.085	0.020202	0.03
1149	0.781726	0.576531	0.579235	0.472826	0.466667	0.107843	0.0816327	0.105	0.0454545	0.08
1150	0.80203	0.632653	0.606557	0.565217	0.574359	0.313725	0.234694	0.28	0.247475	0.22
1151	0.832487	0.69898	0.704918	0.625	0.697436	0.387255	0.229592	0.25	0.242424	0.195
1152	0.827411	0.693878	0.693989	0.608696	0.651282	0.352941	0.163265	0.27	0.19697	0.155
1153	0.817259	0.69898	0.677596	0.619565	0.671795	0.338235	0.158163	0.23	0.171717	0.125
1154	0.822335	0.693878	0.672131	0.619565	0.661538	0.323529	0.178571	0.2	0.161616	0.125
1155	0.817259	0.683673	0.661202	0.619565	0.641026	0.308824	0.147959	0.19	0.111111	0.11
1156	0.822335	0.678571	0.655738	0.603261	0.646154	0.269608	0.132653	0.19	0.0909091	0.095
1157	0.812183	0.673469	0.666667	0.625	0.625641	0.240196	0.127551	0.165	0.0757576	0.09
1158	0.822335	0.663265	0.672131	0.597826	0.625641	0.22549	0.117347	0.155	0.0555556	0.09
1159	0.817259	0.673469	0.661202	0.586957	0.6	0.196078	0.0918367	0.135	0.0656566	0.06
1160	0.822335	0.673469	0.655738	0.581522	0.6	0.191176	0.0918367	0.145	0.040404	0.05
1161	0.796954	0.658163	0.650273	0.548913	0.584615	0.171569	0.127551	0.135	0.0555556	0.065
1162	0.817259	0.663265	0.644809	0.554348	0.574359	0.176471	0.107143	0.145	0.0454545	0.05
1163	0.822335	0.658163	0.650273	0.554348	0.558974	0.156863	0.107143	0.14	0.040404	0.04
1164	0.817259	0.658163	0.650273	0.554348	0.558974	0.117647	0.0918367	0.125	0.030303	0.045
1165	0.812183	0.668367	0.650273	0.543478	0.553846	0.107843	0.0969388	0.16	0.0454545	0.04
1166	0.817259	0.642857	0.644809	0.532609	0.528205	0.112745	0.0765306	0.12	0.0252525	0.03
1167	0.812183	0.668367	0.63388	0.527174	0.517949	0.0980392	0.0816327	0.12	0.0252525	0.045
1168	0.807107	0.658163	0.639344	0.538043	0.507692	0.0882353	0.0816327	0.115	0.030303	0.045
1169	0.812183	0.647959	0.622951	0.505435	0.528205	0.0980392	0.0816327	0.115	0.040404	0.045
1170	0.812183	0.647959	0.628415	0.505435	0.517949	0.0833333	0.0867347	0.125	0.020202	0.05
1171	0.80203	0.647959	0.628415	0.483696	0.517949	0.0735294	0.0816327	0.11	0.030303	0.035
1172	0.817259	0.627551	0.63388	0.505435	0.502564	0.0931373	0.0663265	0.11	0.0151515	0.05
1173	0.812183	0.627551	0.617486	0.527174	0.512821	0.0784314	0.0867347	0.09	0.040404	0.04
1174	0.812183	0.637755	0.63388	0.516304	0.523077	0.0833333	0.0561224	0.095	0.0252525	0.035
1175	0.812183	0.658163	0.617486	0.548913	0.517949	0.127451	0.0867347	0.15	0.0606061	0.07
1176	0.786802	0.647959	0.601093	0.61413	0.594872	0.333333	0.260204	0.31	0.186869	0.19
1177	0.84264	0.69898	0.737705	0.668478	0.651282	0.401961	0.290816	0.305	0.186869	0.19
1178	0.852792	0.693878	0.726776	0.684783	0.646154	0.387255	0.234694	0.26	0.166667	0.175
1179	0.857868	0.693878	0.688525	0.657609	0.641026	0.362745	0.214286	0.24	0.151515	0.15
1180	0.852792	0.714286	0.68306	0.668478	0.646154	0.357843	0.168367	0.24	0.126263	0.11
1181	0.84264	0.704082	0.688525	0.641304	0.635897	0.308824	0.163265	0.23	0.111111	0.115
1182	0.857868	0.688776	0.693989	0.619565	0.641026	0.279412	0.158163	0.215	0.106061	0.1
1183	0.862944	0.668367	0.699454	0.608696	0.625641	0.289216	0.153061	0.195	0.0909091	0.095
1184	0.857868	0.673469	0.68306	0.61413	0.630769	0.254902	0.132653	0.2	0.10101	0.085
1185	0.847716	0.663265	0.672131	0.61413	0.625641	0.240196	0.137755	0.185	0.0707071	0.07
1186	0.852792	0.673469	0.68306	0.619565	0.630769	0.220588	0.117347	0.195	0.0808081	0.05
1187	0.852792	0.683673	0.677596	0.597826	0.589744	0.205882	0.117347	0.175	0.0606061	0.055
1188	0.84264	0.688776	0.666667	0.570652	0.6	0.210784	0.107143	0.175	0.0555556	0.035
1189	0.847716	0.668367	0.655738	0.576087	0.594872	0.205882	0.117347	0.175	0.0505051	0.04
1190	0.847716	0.653061	0.672131	0.565217	0.6	0.196078	0.112245	0.145	0.0454545	0.045
1191	0.827411	0.653061	0.666667	0.565217	0.579487	0.181373	0.0918367	0.15	0.0454545	0.04
1192	0.837563	0.663265	0.666667	0.548913	0.589744	0.186275	0.102041	0.135	0.0252525	0.045
1193	0.832487	0.642857	0.672131	0.554348	0.569231	0.161765	0.0816327	0.135	0.0252525	0.03
1194	0.832487	0.642857	0.655738	0.532609	0.553846	0.137255	0.0663265	0.11	0.0252525	0.04
1195	0.822335	0.627551	0.63388	0.527174	0.553846	0.142157	0.0867347	0.12	0.020202	0.04
1196	0.832487	0.627551	0.650273	0.538043	0.548718	0.127451	0.0918367	0.105	0.0353535	0.04
1197	0.822335	0.627551	0.644809	0.527174	0.548718	0.127451	0.0867347	0.105	0.040404	0.03
1198	0.84264	0.627551	0.617486	0.505435	0.553846	0.137255	0.0714286	0.11	0.020202	0.035
1199	0.84264	0.627551	0.617486	0.505435	0.533333	0.122549	0.0714286	0.11	0.0252525	0.04
1200	0.827411	0.607143	0.622951	0.521739	0.517949	0.117647	0.0867347	0.095	0.020202	0.04

## Sheet: Fig2
A:Frames after looming onset at which freezing started			B: Probabilities of freezing entry as a function of the number of other flies freezing						C: Proportion flies freezing throughout the experiment						D: Time freezing (%)					E: Probability freezing entry					F: Probability freezing exit
1	5								500ms Bins	No magnets	Stopped magnets	Magnets freezing, no loom	Freezing Magnets		No magnets	Stopped magnets	Magnets freezing, no loom	Freezing Magnets		No magnets	Stopped magnets	Magnets freezing, no loom	Freezing Magnets		No magnets	Stopped magnets	Magnets freezing, no loom	Freezing Magnets
30	384		Number of other flies freezing	Probability Freezing					1	0.0103093	0.0505051	0.04	0.0612245		52.1667	55.8333	22.1667	65.5		0.363636	0.222222	0.0625	0.583333		0.5	0.222222	0.333333	0.5
31	385			Group of 5	Shuffled groups of 5				2	0.0103093	0.0505051	0.1	0.0612245		12.6667	89.6667	6.5	82.5		0.0555556	0.333333	0.111111	0.6		0	0	1	0.0833333
37	37		1	0.00161389	0.00157889				3	0.0412371	0.0707071	0.02	0.0204082		38	83	2.5	87.1667		0.153846	0.25	0	0.6		0	0	1	0.117647
38	38		2	0.00192841	0.00162911				4	0.0309278	0.0505051	0.08	0.0612245		4	0.166667	8.66667	99.5		0	0	0.0526316	1		0	0	1	0
27	24		3	0.00201032	0.00165167				5	0.0309278	0.040404	0.04	0.0612245		43.8333	81	13.5	83.6667		0.0833333	0.25	0	1		0	0	1	0.35
28	25		4	0.00232231	0.00167597				6	0.0412371	0.040404	0.04	0.0714286		2	98.3333	8.5	96.8333		0	1	0	1		0	0	0	0
289	141								7	0.0309278	0.040404	0.06	0.0612245		73.8333	72.1667	3.66667	3.83333		0.428571	0.2	0	0.210526		0.125	0	0	0.75
290	142		Number of other flies freezing	Groups of 5		Shuffled groups of 5			8	0.0515464	0.0606061	0.1	0.0816327		30	88.8333	3.5	63		0.0666667	0.5	0	0.8		0	0.0625	0	0.470588
17	23			Non freezing frames	Freezing entry frames	Non freezing frames	Freezing entry frames		9	0.0721649	0.0707071	0.08	0.112245		5.33333	57.5	5.66667	98.3333		0.315789	0.111111	0.05	1		0.857143	0	1	0
18	24		0	1159976	1472	72637761	108612		10	0.0618557	0.0606061	0.06	0.122449		19.5	55.1667	4.83333	89.3333		0.3	0.2	0.05	1		0.833333	0.0833333	1	0.125
235	29		1	614044	991	75542718	119274		11	0.0721649	0.0505051	0.08	0.132653		51.3333	88.8333	16.8333	73.6667		0.181818	0.333333	0.166667	0.428571		0	0.0833333	0.4	0.214286
236	30		2	258763	499	51533642	83954		12	0.0618557	0.0606061	0.06	0.0612245		92.8333	72	5.5	84		0	0.428571	0	0.857143		0	0.111111	1	0.263158
30	7		3	128338	258	22851348	37743		13	0.0721649	0.040404	0.08	0.112245		5.16667	88.1667	2.66667	84.3333		0.166667	0	0	0.714286		0.666667	0.0714286	1	0.333333
31	8		4	54687	127	4723831	7917		14	0.0515464	0.0707071	0.06	0.0918367		3.33333	28.3333	9.5	93		0.105263	0.142857	0	0.5		1	0.8	0	0
421	805								15	0.0515464	0.040404	0.02	0.0918367		82.8333	99.8333	4.5	98		0.5	0	0	1		0.0625	0	1	0.0555556
422	806								16	0.0618557	0.0606061	0.02	0.0918367		78.1667	71.1667	22.1667	95.1667		0.333333	0	0.1875	0.5		0	0	1	0
29	31								17	0.0206186	0.0606061	0.06	0.0714286		69.1667	1	2.33333	99.6667		0.166667	0.05	0.1	1		0	1	1	0
30	32								18	0.0412371	0.0707071	0.08	0.0816327		33	75.3333	3	96.1667		0.0769231	0.333333	0.0526316	0		0	0	1	0
22	33								19	0.0309278	0.0606061	0.12	0.102041		78.1667	95.1667	5.66667	86.8333		0.6	0.5	0	0.333333		0.166667	0	1	0
23	34								20	0.0103093	0.0808081	0.14	0.102041		25.5	71	1.5	93.5		0.2	0.285714	0.05	0.5		0.2	0.0714286	1	0
29	39								21	0.0206186	0.040404	0.14	0.0816327		0.5	86.1667	71	99.8333		0	0.5	0.285714	1		0	0	0.333333	0
30	40								22	0.0309278	0.040404	0.12	0.0612245		69.5	83.1667	46	57.8333		0.375	0.5	0.272727	0.0833333		0.2	0.0833333	0.5	0.285714
15	14								23	0.0103093	0.040404	0.16	0.0918367		39.6667	32.6667	2.5	68		0.0833333	0.142857	0	0.5		0	0.5	0	0.166667
16	15								24	0.0103093	0.040404	0.16	0.0918367		96.1667	11.5	7.66667	92		1	0.0526316	0	1		0	0	0	0.0714286
30	463								25	0.0103093	0.0606061	0.18	0.0816327		43.1667	24.1667	35.8333	38		0	0.263158	0	0.733333		0	0.666667	0.8	0.625
31	464								26	0.0103093	0.0707071	0.14	0.112245		93	28.8333	30.3333	81.3333		0	0.263158	0.2	0.8		0	0.8	0.5	0.125
26	689								27	0.0103093	0.0505051	0.08	0.0612245		88.3333	26.5	2.66667	96.1667		0	0.294118	0	1		0	0.5	0	0.0769231
27	690								28	0.0103093	0.0606061	0.08	0.0918367		81	89.6667	11.3333	88.1667		0.25	0	0.111111	0.5		0	0	1	0
28	242								29	0.0206186	0.040404	0.14	0.0918367		7.16667	6.16667	14.1667	92.5		0.0588235	0	0.0588235	0.75		1	0	0.75	0.105263
29	243								30	0.0103093	0.040404	0.14	0.0816327		87.6667	95.8333	6.16667	98.3333		0.5	1	0.117647	1		0	0	1	0.0555556
127	126								31	0.0206186	0.0505051	0.14	0.0714286		2.66667	33.6667	7.66667	80.3333		0	0.388889	0.0555556	0.5		0	0.666667	1	0
128	127								32	0.0412371	0.0505051	0.16	0.0816327		4.83333	95.3333	15.6667	66.1667		0.1	0	0	0.285714		1	0	0.333333	0.0833333
827	30								33	0.0412371	0.0606061	0.18	0.0816327		78.6667	81.3333	7.66667	98.5		0.166667	0.8	0	1		0	0.307692	1	0
828	31								34	0.0206186	0.0606061	0.14	0.0714286		89.5	3.33333	7.66667	66		0.75	0.05	0	0.5		0.0666667	1	1	0.285714
924	5								35	0.0206186	0.040404	0.12	0.0714286		25.1667	15.3333	9	91.1667		0.0625	0.1875	0	1		0	0.5	1	0
925	6								36	0.0206186	0.040404	0.16	0.112245		68.1667	63.6667	1.83333	93		0.444444	0.3	0	0.75		0.181818	0.111111	0	0.105263
191	33								37	0.0103093	0.0707071	0.12	0.102041		40	91.8333	2.16667	94		0.142857	1	0.105263	0.5		0.125	0	0.666667	0
192	34								38	0.0309278	0.0808081	0.18	0.0714286		44.1667	96.3333	4.5	7.66667		0.5	0.666667	0.05	0.166667		0.454545	0.117647	1	0.666667
28	431								39	0.0412371	0.0505051	0.12	0.0918367		97.1667	98	57.6667	12.3333		1	0	0	0.421053		0	0	0.166667	1
29	432								40	0.0412371	0.040404	0.12	0.0918367		98.3333	89.8333	8.83333	88.3333		0	1	0.1	0.75		0	0.0909091	1	0.0625
34	19								41	0.0309278	0.0606061	0.12	0.0816327		10.6667	85	2	77.3333		0.15	0.333333	0	0.5		1	0	0	0
35	20								42	0.0309278	0.0808081	0.12	0.0918367		62.8333	46.6667	20.8333	83.5		0	0.25	0	0.5		0	0.181818	1	0.0666667
8	275								43	0.0206186	0.0606061	0.14	0.0918367		91	40.3333	16.1667	98		0.5	0.307692	0.0666667	1		0.0625	0.5	1	0
9	29								44	0.0103093	0.0606061	0.16	0.102041		76.6667	91.1667	4.83333	59.8333		0.666667	0.5	0	0.545455		0.125	0	0	0.285714
15	205								45	0.0103093	0.0606061	0.12	0.0918367		99.8333	97	7	85		1	1	0.0526316	0.666667		0	0	1	0
16	206								46	0.0206186	0.0808081	0.14	0.122449		80	1.33333	52.8333	68.3333		0.2	0	0.1	0.636364		0	0	0.0909091	0.384615
35	515								47	0.0206186	0.0707071	0.18	0.102041		94.3333	83.6667	3.5	68.5		1	0.25	0.105263	0.5		0.05	0	1	0.1875
36	516								48	0.0412371	0.0505051	0.18	0.102041		87.1667	53.3333	10.1667	12.5		0.5	0.555556	0.2	0.4		0.0555556	0.5	1	0.875
9	772								49	0.0412371	0.0505051	0.12	0.142857		93.1667	5.66667	9.16667	90		0.666667	0	0	0.666667		0	0	1	0.0526316
10	773								50	0.0618557	0.0606061	0.1	0.132653		23.8333	77.1667	1.16667	86.5		0.5	0.333333	0	0		0.625	0	0	0
36	281								51	0.0824742	0.0606061	0.12	0.153061		62.5	80.5		94.6667		0.5	0.25		0		0.285714	0		0
37	282								52	0.0412371	0.040404	0.16	0.112245		14.5	61.3333		68.1667		0.0526316	0.2		0.333333		1	0		0.0909091
22	593								53	0.0618557	0.030303	0.1	0.142857		69.6667	87.6667		75.8333		0.333333	0.75		0.777778		0	0.0625		0.3125
23	594								54	0.0412371	0.020202	0.1	0.142857		39.5	5.83333		99.3333		0.285714	0.05		1		0.222222	1		0.05
22	26								55	0.0309278	0.020202	0.08	0.122449		82.6667	89		80.5		0.6	0.333333		0.714286		0.0625	0		0.153846
23	27								56	0.0515464	0.030303	0.1	0.142857		33.8333	72.5		83.6667		0.4	0.5		0.6		0.545455	0.0666667		0.166667
27	24								57	0.0515464	0.030303	0.08	0.102041		55	0		73.6667		0.333333	0		0.333333		0.153846	0		0.0714286
28	25								58	0.0515464	0.040404	0.1	0.122449		74.1667	97		89.8333		0.714286	1		1		0.235294	0.1		0.111111
24	347								59	0.0618557	0.010101	0.12	0.0408163		8.16667	2		99.8333		0.4	0.05		1		1	1		0
25	348								60	0.0412371	0.0505051	0.1	0.0816327		35.3333	93		87.1667		0.0714286	0.666667		1		0	0.0588235		0
20	423								61	0.0412371	0.040404	0.1	0.0918367		56	8.5		99.6667		0.125	0.3		0		0	0.833333		0
21	424								62	0.0412371	0.040404	0.1	0.112245		60.1667	45		98.5		0.125	0.545455		0.5		0	0.384615		0.0526316
28	9								63	0.0412371	0.030303	0.1	0.132653		78.3333	68.5		9.33333		0	0.714286		0.222222		0	0.235294		0.75
29	10								64	0.0309278	0.030303	0.14	0.0918367		76.3333	62.8333		48.5		0.2	0.125		0.166667		0	0		0.1
25	111								65	0.0309278	0.040404	0.14	0.112245		83.1667	88.1667		98.1667		0.333333	0.666667		1		0.0555556	0.0625		0
26	112								66	0.0412371	0.030303	0.16	0.112245		64.3333	95.6667		96		0.285714	1		1		0.0714286	0.0555556		0.105263
1	34								67	0.0412371	0.040404	0.08	0.122449		4.5	6.83333		99.1667		0.05	0		1		1	0		0
2	35								68	0.0412371	0.020202	0.12	0.122449		45.3333	88.1667		98.3333		0.2	0.6		1		0.1	0.111111		0.0714286
65	1073								69	0.0309278	0.030303	0.08	0.102041		56.8333	82.6667		85.5		0.2	0.5		0.333333		0.166667	0.1		0.0769231
66	1074								70	0.0412371	0.030303	0.12	0.0714286		81.8333	88.5		79.1667		0.5	0.5		0.5		0.1	0.25		0.117647
31	504								71	0.0412371	0.040404	0.1	0.0510204		55.3333	48.5		99.3333		0.2	0.4		1		0.0833333	0.2		0
32	505								72	0.0618557	0.0505051	0.08	0.112245		31.6667	98.3333		88		0.0714286	1		0.666667		0	0		0.0625
20	990								73	0.0618557	0.010101	0.06	0.132653		91.8333	79.8333		85.1667		0.333333	0.6		0.5		0.133333	0.153846		0
21	991								74	0.0618557	0.030303	0.06	0.132653		5.5	99.8333		48.8333		0	1		0.357143		0	0		0.25
12	768								75	0.0824742	0.040404	0.16	0.173469		82.1667	93.6667		22.3333		0.25	0		0.2		0	0		0.333333
13	769								76	0.0515464	0.040404	0.1	0.102041		67.8333	7.16667		90.8333		0.125	0.0526316		0.5		0	0		0
27	27								77	0.0515464	0.0505051	0.14	0.132653		34.1667	67.5		94.6667		0.307692	0.333333		1		0.428571	0		0
28	28								78	0.0515464	0.040404	0.12	0.163265		6.33333	4.33333		60		0.2	0.0526316		0.5		1	1		0.285714
31	24								79	0.0309278	0.030303	0.14	0.173469		2.66667	17.5		91.8333		0.210526	0.111111		0		1	0		0
32	25								80	0.0206186	0.040404	0.1	0.173469		10.1667	45.3333		93.5		0.166667	0.333333		0.666667		1	0.25		0.157895
19	0								81	0.0206186	0.040404	0.1	0.153061		57.3333	1		82.3333		0.333333	0		1		0.0714286	0		0.3
20	12								82	0	0.010101	0.12	0.102041		19.3333	2.16667		49		0.25	0.1		0.181818		0.5	1		0.111111
542	13								83	0.0206186	0.010101	0.04	0.112245		76	65.5		87.5		0.333333	0.142857		0.8		0.0666667	0		0.111111
543	37								84	0.0206186	0.020202	0.04	0.0714286		1	27		57.6667		0.1	0.111111		0.333333		1	0.5		0.5
29	38								85	0.0309278	0.0505051	0.16	0.0918367		92.1667	97		85.5		1	1		0		0.0526316	0.05		0
30	35								86	0.0206186	0.030303	0.08	0.0918367		96.1667	84.5		8		1	0.333333		0		0	0		1
836	36								87	0.0412371	0.020202	0.02	0.0816327		99.6667	2.5		48.8333		0	0.157895		0.1		0	1		0.166667
837	22								88	0.0103093	0.020202	0.1	0.0714286		95.3333	82.1667		72.5		1	0.75		0.75		0.1	0		0.142857
8	31								89	0.0309278	0.020202	0.12	0.0816327		14	75		23.8333		0.117647	0.5		0.333333		0	0		0.625
9	32								90	0.0206186	0.030303	0.08	0.0816327		65	41.5		93.3333		0.571429	0.0909091		1		0.285714	0.166667		0.0714286
31	544								91	0.0206186	0.040404	0.12	0.122449		99	69		89.5		1	0.125		0		0.0588235	0		0
32	545								92	0.0309278	0.010101	0.1	0.132653		4.16667	6.33333		25.6667		0.210526	0.15		0.388889		1	1		0.714286
866	599								93	0.0206186	0.010101	0.08	0.112245		70.5	31.5		17.1667		0.333333	0.0588235		0.1875		0.125	0		0.75
28	600								94	0.0206186	0.040404	0.08	0.0816327		89.1667	96		68.6667		0.5	0		0.333333		0	0		0.153846
29	24								95	0.0206186	0.030303	0.1	0.132653		17.1667	51.5		91.8333		0.157895	0		1		0.5	0		0.0588235
21	25								96	0.0206186	0.020202	0.14	0.122449		56.3333	55.3333		0.666667		0.2	0.2		0.05		0	0.0909091		1
22	3								97	0.0309278	0.030303	0.1	0.112245		28.8333	0.333333		3.16667		0.470588	0		0.2		0.5	0		1
69	4								98	0.0206186	0.030303	0.1	0.0918367			1		15.1667			0		0.263158			0		1
70	260								99	0.0103093	0.030303	0.1	0.112245			41.5					0.25					0.125
36	261								100	0.0206186	0.030303	0.12	0.204082
37	1120								101	0	0.0505051	0.12	0.112245
25	1121								102	0	0.030303	0.12	0.0714286
26	33								103	0	0.010101	0.12	0.0714286
23	34								104	0	0.040404	0.12	0.0714286
24	352								105	0.0103093	0.040404	0.1	0.0714286
24	353								106	0.0309278	0.0808081	0.18	0.0816327
25	685								107	0.0515464	0.0606061	0.1	0.0714286
16	686								108	0.0309278	0.0505051	0.14	0.0714286
1017	26								109	0.0412371	0.030303	0.16	0.112245
1018	27								110	0.0309278	0.040404	0.16	0.0918367
27	27								111	0.0206186	0.030303	0.16	0.112245
28	28								112	0.0206186	0.020202	0.14	0.173469
261	3								113	0.0206186	0.010101	0.18	0.193878
262	4								114	0.0309278	0.020202	0.18	0.142857
479	28								115	0.0103093	0.020202	0.14	0.173469
480	29								116	0.0206186	0.030303	0.1	0.163265
49	9								117	0.0309278	0.020202	0.12	0.204082
50	10								118	0.0515464	0.040404	0.06	0.163265
25	31								119	0.0206186	0.030303	0.14	0.153061
26	32								120	0.0206186	0.010101	0.14	0.122449
42	31								121	0.0206186	0.010101	0.14	0.102041
43	32								122	0.0206186	0.020202	0.16	0.0918367
27	774								123	0.0206186	0.020202	0.2	0.122449
28	775								124	0.0309278	0.0505051	0.12	0.132653
49	31								125	0.0309278	0.020202	0.1	0.142857
50	32								126	0.0309278	0.020202	0.1	0.0918367
0	680								127	0.0309278	0.040404	0.08	0.122449
1	681								128	0.0309278	0.0606061	0.1	0.132653
21	21								129	0.0309278	0.020202	0.12	0.0918367
22	22								130	0.0103093	0.0505051	0.16	0.132653
25	112								131	0.0103093	0.040404	0.12	0.132653
26	113								132	0.0103093	0.040404	0.18	0.193878
31	35								133	0.0515464	0.020202	0.14	0.204082
32	36								134	0.0412371	0.0505051	0.18	0.183673
73	30								135	0.0412371	0.030303	0.18	0.183673
74	31								136	0.0412371	0.020202	0.22	0.183673
17	33								137	0.0412371	0.020202	0.16	0.142857
18	34								138	0.0309278	0.030303	0.12	0.102041
19	0								139	0.0309278	0.020202	0.14	0.102041
20	1								140	0.0309278	0.030303	0.26	0.112245
24	28								141	0.0103093	0.020202	0.14	0.102041
25	29								142	0.0206186	0.020202	0.18	0.122449
24	279								143	0.0309278	0.040404	0.2	0.102041
25	31								144	0.0206186	0.0505051	0.14	0.102041
716	32								145	0.0103093	0.030303	0.22	0.0918367
717	183								146	0.0412371	0.030303	0.18	0.112245
17	184								147	0.0309278	0.010101	0.24	0.122449
18	28								148	0.0412371	0.020202	0.18	0.183673
5	29								149	0.0412371	0.020202	0.2	0.112245
6	504								150	0.0412371	0.010101	0.14	0.193878
41	505								151	0.0309278	0.030303	0.18	0.153061
42	28								152	0.0206186	0.030303	0.18	0.0918367
33	29								153	0.0206186	0.020202	0.1	0.0918367
34	599								154	0.0412371	0.030303	0.1	0.112245
12	600								155	0.0206186	0.040404	0.14	0.0918367
13	833								156	0.0206186	0.030303	0.1	0.122449
29	834								157	0.0412371	0.0505051	0.12	0.173469
30	592								158	0.0206186	0.040404	0.16	0.153061
24	593								159	0.0103093	0.030303	0.16	0.142857
25	37								160	0.0206186	0.040404	0.2	0.153061
32	38								161	0.0412371	0.030303	0.16	0.122449
33	27								162	0.0206186	0.0505051	0.16	0.142857
19	28								163	0.0412371	0.0606061	0.18	0.153061
20	18								164	0.0309278	0.040404	0.2	0.163265
26	19								165	0.0515464	0.030303	0.16	0.102041
27	27								166	0.0412371	0.0606061	0.16	0.122449
256	28								167	0.0309278	0.040404	0.22	0.0612245
257	26								168	0.0309278	0.0606061	0.14	0.112245
23	27								169	0.0309278	0.0606061	0.12	0.142857
24	30								170	0.0309278	0.020202	0.1	0.183673
24	31								171	0.0618557	0.0505051	0.14	0.173469
25	38								172	0.0103093	0.0505051	0.16	0.173469
30	39								173	0.0412371	0.0505051	0.12	0.112245
31	35								174	0.0515464	0.030303	0.14	0.132653
24	36								175	0.0206186	0.0505051	0.18	0.132653
509	699								176	0.0206186	0.030303	0.1	0.132653
510	700								177	0.0309278	0.020202	0.06	0.132653
37	546								178	0.0206186	0.0505051	0.1	0.132653
38	547								179	0.0412371	0.020202	0.1	0.183673
30	657								180	0.0206186	0.0505051	0.2	0.132653
31	658								181	0.0103093	0.0505051	0.12	0.122449
154	806								182	0.0412371	0.0606061	0.12	0.173469
155	807								183	0.0103093	0.040404	0.12	0.234694
24	299								184	0.0103093	0.040404	0.12	0.193878
25	300								185	0.0103093	0.0505051	0.14	0.142857
29	937								186	0.0103093	0.0505051	0.14	0.142857
30	938								187	0.0103093	0.0505051	0.12	0.102041
55	37								188	0	0.0505051	0.16	0.122449
56	38								189	0.0103093	0.0505051	0.18	0.163265
337	13								190	0.0206186	0.0707071	0.14	0.193878
338	14								191	0.0412371	0.040404	0.1	0.193878
24	413								192	0.0206186	0.020202	0.12	0.204082
25	414								193	0.0309278	0.0707071	0.16	0.132653
48	18								194	0.0309278	0.0606061	0.12	0.204082
49	19								195	0.0412371	0.0606061	0.14	0.234694
430	54								196	0.0309278	0.040404	0.22	0.132653
431	99								197	0.0206186	0.040404	0.2	0.153061
76	100								198	0.0309278	0.020202	0.1	0.183673
77	15								199	0.0103093	0.040404	0.1	0.142857
344	16								200	0.0103093	0.0606061	0.12	0.193878
345	591								201	0	0.0606061	0.12	0.132653
576	36								202	0.0206186	0.0505051	0.12	0.142857
577	37								203	0.0309278	0.040404	0.08	0.173469
18	106								204	0.0412371	0.030303	0.1	0.112245
19	16								205	0.0309278	0.0505051	0.16	0.204082
17	17								206	0.0618557	0.0505051	0.12	0.234694
18	22								207	0.0618557	0.030303	0.18	0.214286
79	23								208	0.0515464	0.020202	0.16	0.204082
80	151								209	0.0515464	0.040404	0.18	0.214286
35	152								210	0.0412371	0.0606061	0.22	0.244898
36	19								211	0.0618557	0.040404	0.18	0.193878
503	20								212	0.0103093	0.030303	0.24	0.295918
504	775								213	0.0206186	0.010101	0.2	0.183673
14	776								214	0.0309278	0.010101	0.12	0.255102
15	264								215	0.0206186	0.010101	0.18	0.183673
18	265								216	0.0309278	0.020202	0.2	0.214286
19	749								217	0.0515464	0.020202	0.18	0.153061
41	750								218	0	0.030303	0.16	0.163265
42	164								219	0	0.010101	0.18	0.173469
18	165								220	0.0103093	0.030303	0.24	0.153061
19	281								221	0.0206186	0.030303	0.16	0.142857
19	282								222	0.0206186	0.030303	0.22	0.204082
20	41								223	0.0412371	0.020202	0.2	0.183673
30	42								224	0.0515464	0.040404	0.14	0.173469
31	23								225	0.0412371	0.0606061	0.18	0.163265
242	24								226	0.0206186	0.0505051	0.18	0.102041
243	823								227	0.0309278	0.020202	0.12	0.132653
4	824								228	0.0515464	0.040404	0.14	0.183673
5	212								229	0.0721649	0.040404	0.12	0.122449
32	213								230	0.0618557	0.030303	0.14	0.153061
33	28								231	0.0515464	0.030303	0.12	0.153061
687	29								232	0.0618557	0.030303	0.14	0.112245
688	28								233	0.0412371	0.040404	0.14	0.163265
157	29								234	0.0309278	0.0707071	0.14	0.163265
158	28								235	0.0206186	0.0505051	0.18	0.122449
108	29								236	0.0515464	0.0505051	0.18	0.132653
109	99								237	0.0206186	0.030303	0.18	0.122449
10	100								238	0.0206186	0.030303	0.16	0.153061
11	115								239	0.0412371	0.030303	0.2	0.132653
26	116								240	0.0309278	0.0808081	0.24	0.112245
27	35								241	0.0103093	0.0606061	0.22	0.142857
26	36								242	0.0103093	0.020202	0.18	0.112245
27	29								243	0.0103093	0.0606061	0.26	0.153061
17	30								244	0.0103093	0.030303	0.16	0.163265
18	12								245	0.0103093	0.030303	0.2	0.163265
151	13								246	0.0309278	0.040404	0.26	0.163265
152	154								247	0.0206186	0.0606061	0.26	0.204082
40	155								248	0.0206186	0.0606061	0.22	0.163265
41	834								249	0.0309278	0.0606061	0.24	0.142857
229	835								250	0.0618557	0.040404	0.22	0.153061
230	9								251	0.0206186	0.030303	0.22	0.153061
30	10								252	0.0206186	0.0505051	0.24	0.153061
31	169								253	0.0412371	0.0808081	0.22	0.204082
20	22								254	0.0412371	0.030303	0.16	0.173469
21	23								255	0.0309278	0.040404	0.1	0.163265
76	33								256	0.0412371	0.0505051	0.16	0.183673
77	34								257	0.0103093	0.030303	0.12	0.132653
12	33								258	0.0412371	0.0505051	0.14	0.153061
13	34								259	0.0412371	0.020202	0.14	0.142857
24	35								260	0.0412371	0.020202	0.16	0.173469
25	36								261	0.0309278	0.030303	0.18	0.132653
742	29								262	0.0618557	0.0606061	0.18	0.132653
743	30								263	0.0515464	0.0505051	0.16	0.163265
358	27								264	0.0618557	0.0505051	0.18	0.204082
359	28								265	0.0412371	0.020202	0.12	0.153061
41	640								266	0.0103093	0.030303	0.14	0.163265
42	641								267	0.0309278	0.020202	0.16	0.163265
48	991								268	0.0103093	0.010101	0.16	0.112245
49	171								269	0.0412371	0.040404	0.1	0.0918367
25	172								270	0.0515464	0.020202	0.12	0.132653
26	13								271	0.0412371	0.020202	0.14	0.132653
6	14								272	0.0412371	0.030303	0.12	0.142857
7	10								273	0.0412371	0.030303	0.12	0.142857
30	11								274	0.0412371	0.040404	0.14	0.153061
31	33								275	0.0412371	0.020202	0.18	0.142857
0	34								276	0.0618557	0.0505051	0.14	0.122449
1	5								277	0.0515464	0.020202	0.14	0.122449
19	6								278	0.0515464	0.030303	0.18	0.122449
20	26								279	0.0309278	0.010101	0.2	0.122449
7	27								280	0.0309278	0.020202	0.16	0.153061
8	21								281	0.0206186	0.020202	0.18	0.142857
1075	22								282	0.0103093	0.0505051	0.16	0.153061
1076	32								283	0.0309278	0.020202	0.14	0.142857
189	33								284	0.0309278	0.040404	0.18	0.142857
190	32								285	0.0103093	0.020202	0.14	0.0918367
1	33								286	0.0206186	0.030303	0.18	0.0918367
2	35								287	0.0103093	0.040404	0.24	0.122449
24	36								288	0.0206186	0.0606061	0.26	0.163265
25	107								289	0.0412371	0.040404	0.26	0.173469
21	266								290	0.0309278	0.030303	0.24	0.153061
22	267								291	0.0103093	0.030303	0.24	0.204082
592	24								292	0.0103093	0.040404	0.26	0.193878
593	25								293	0.0103093	0.030303	0.28	0.153061
43	440								294	0.0206186	0.0808081	0.22	0.183673
44	441								295	0	0.0808081	0.22	0.183673
20	17								296	0.0206186	0.0808081	0.16	0.173469
21	18								297	0.0515464	0.0707071	0.16	0.173469
33	79								298	0.0206186	0.0707071	0.24	0.193878
34	80								299	0.0309278	0.0808081	0.2	0.183673
164	24								300	0.0309278	0.030303	0.22	0.173469
165	25								301	0.0412371	0.020202	0.16	0.183673
29	937								302	0.0721649	0.030303	0.12	0.132653
30	938								303	0.0515464	0.040404	0.1	0.153061
141	26								304	0.0206186	0.020202	0.12	0.112245
142	27								305	0.0206186	0.040404	0.14	0.183673
13	348								306	0.0103093	0.030303	0.16	0.153061
14	349								307	0.0103093	0.030303	0.16	0.132653
24	536								308	0.0206186	0.0505051	0.24	0.122449
25	537								309	0.0206186	0.0505051	0.24	0.122449
42	2								310	0.0206186	0.0505051	0.2	0.173469
1066	3								311	0.0412371	0.0707071	0.18	0.204082
1067	13								312	0.0412371	0.0606061	0.18	0.142857
32	14								313	0.0618557	0.0606061	0.14	0.193878
33	200								314	0.0412371	0.0505051	0.1	0.193878
4	201								315	0.0206186	0.0606061	0.14	0.153061
5	339								316	0.0309278	0.0606061	0.18	0.204082
36	340								317	0.0206186	0.0606061	0.16	0.204082
37	552								318	0.0309278	0.030303	0.18	0.142857
212	553								319	0.0206186	0.0606061	0.2	0.183673
213	26								320	0.0412371	0.0505051	0.16	0.173469
160	27								321	0.0206186	0.0606061	0.14	0.153061
161	35								322	0.0309278	0.0707071	0.24	0.153061
28	36								323	0.0412371	0.0606061	0.26	0.173469
29	39								324	0.0515464	0.0606061	0.24	0.22449
22	40								325	0.0412371	0.040404	0.22	0.163265
23	362								326	0.0412371	0.040404	0.16	0.153061
25	363								327	0.0309278	0.0606061	0.12	0.122449
26	459								328	0.0412371	0.0505051	0.16	0.214286
235	460								329	0.0515464	0.040404	0.14	0.163265
236	15								330	0.0206186	0.040404	0.12	0.183673
22	16								331	0.0103093	0.0606061	0.16	0.234694
23	576								332	0.0412371	0.0808081	0.12	0.22449
28	577								333	0.0206186	0.0707071	0.12	0.214286
29	28								334	0.0206186	0.0606061	0.16	0.214286
41	29								335	0.0206186	0.040404	0.16	0.244898
42	33								336	0.0515464	0.0707071	0.22	0.255102
469	34								337	0.0412371	0.0505051	0.18	0.234694
470	706								338	0.0309278	0.040404	0.14	0.244898
24	707								339	0.0206186	0.0505051	0.18	0.22449
25	29								340	0.0309278	0.040404	0.22	0.234694
485	30								341	0.0412371	0.040404	0.18	0.153061
486	25								342	0.0515464	0.040404	0.14	0.193878
25	26								343	0.0618557	0.0707071	0.16	0.163265
26	0								344	0.0824742	0.0505051	0.12	0.163265
27	5								345	0.0618557	0.0606061	0.12	0.183673
28	6								346	0.0618557	0.0606061	0.04	0.163265
20	20								347	0.0721649	0.0505051	0.08	0.142857
21	21								348	0.0618557	0.0606061	0.08	0.193878
21	100								349	0.0309278	0.0606061	0.08	0.163265
22	101								350	0.0309278	0.0909091	0.12	0.204082
37	12								351	0.0206186	0.0909091	0.12	0.204082
44	13								352	0.0721649	0.111111	0.18	0.193878
45	1								353	0.0618557	0.040404	0.1	0.173469
149	2								354	0.0309278	0.0606061	0.12	0.173469
150	384								355	0.0309278	0.0808081	0.12	0.204082
34	385								356	0.0618557	0.0707071	0.08	0.132653
35	187								357	0.0309278	0.0505051	0.1	0.102041
22	188								358	0.0103093	0.0505051	0.18	0.142857
23	419								359	0.0412371	0.0505051	0.18	0.163265
32	420								360	0.0309278	0.0606061	0.14	0.142857
33	735								361	0.0206186	0.0505051	0.1	0.112245
1001	736								362	0.0309278	0.0505051	0.16	0.173469
1002	481								363	0.0412371	0.040404	0.18	0.132653
307	482								364	0.0309278	0.0606061	0.12	0.132653
308	420								365	0.0309278	0.040404	0.12	0.142857
69	421								366	0.0206186	0.0606061	0.16	0.142857
70	454								367	0.0206186	0.0707071	0.08	0.193878
48	455								368	0.0412371	0.0909091	0.12	0.142857
49	190								369	0.0309278	0.0707071	0.14	0.173469
160	191								370	0.0206186	0.0707071	0.04	0.153061
161	27								371	0.0206186	0.0707071	0.1	0.163265
53	28								372	0.0309278	0.030303	0.2	0.173469
54	29								373	0.0309278	0.040404	0.16	0.193878
409	30								374	0.0618557	0.030303	0.2	0.214286
410	579								375	0.0309278	0.030303	0.14	0.183673
185	580								376	0.0206186	0.040404	0.16	0.22449
186	32								377	0.0206186	0.0505051	0.16	0.214286
349	33								378	0.0309278	0.040404	0.24	0.204082
350	631								379	0.0206186	0.0505051	0.16	0.234694
11	632								380	0.0309278	0.020202	0.16	0.193878
12	44								381	0.0103093	0.0505051	0.16	0.183673
837	45								382	0.0515464	0.030303	0.16	0.204082
838	747								383	0.0309278	0.030303	0.12	0.193878
1013	748								384	0.0412371	0.0606061	0.16	0.204082
1014	31								385	0.0515464	0.0505051	0.14	0.173469
1129	32								386	0.0515464	0.030303	0.08	0.163265
1130	622								387	0.0618557	0.0505051	0.16	0.183673
172	623								388	0.0721649	0.030303	0.16	0.153061
173	388								389	0.0309278	0.0606061	0.14	0.183673
798	389								390	0.0824742	0.0909091	0.12	0.193878
799	603								391	0.0309278	0.040404	0.1	0.22449
455	604								392	0.0412371	0.0505051	0.18	0.22449
456	30								393	0.0721649	0.030303	0.2	0.234694
991	31								394	0.0515464	0.030303	0.3	0.173469
992	22								395	0.0618557	0.040404	0.16	0.193878
23	23								396	0.0309278	0.0606061	0.18	0.22449
24	26								397	0.0309278	0.0505051	0.18	0.193878
29	27								398	0.0206186	0.0505051	0.18	0.183673
30	26								399	0.0515464	0.0606061	0.2	0.163265
28	27								400	0.0515464	0.0505051	0.16	0.163265
29	3								401	0.0412371	0.040404	0.12	0.163265
31	4								402	0.0618557	0.0606061	0.06	0.132653
32	6								403	0.0515464	0.040404	0.08	0.112245
32	7								404	0.0824742	0.0707071	0.1	0.153061
33	14								405	0.0515464	0.0606061	0.16	0.142857
739	15								406	0.0515464	0.0707071	0.18	0.132653
740	26								407	0.0103093	0.040404	0.1	0.153061
20	27								408	0.0206186	0.0707071	0.12	0.22449
21	27								409	0.0412371	0.040404	0.1	0.214286
253	28								410	0.0309278	0.040404	0.16	0.27551
254	20								411	0.0618557	0.0606061	0.12	0.255102
547	21								412	0.0309278	0.0707071	0.18	0.27551
548	38								413	0.0618557	0.10101	0.2	0.244898
166	39								414	0.0412371	0.0606061	0.16	0.193878
167	240								415	0.0103093	0.0707071	0.14	0.244898
533	241								416	0.0103093	0.0707071	0.16	0.255102
534	36								417	0	0.0606061	0.2	0.27551
338	37								418	0	0.0606061	0.18	0.204082
339	16								419	0	0.0606061	0.22	0.173469
675	17								420	0.0206186	0.0707071	0.2	0.153061
184	25								421	0.0103093	0.0606061	0.18	0.163265
185	26								422	0.0515464	0.0707071	0.16	0.122449
570	39								423	0.0515464	0.0808081	0.12	0.153061
571	40								424	0.0309278	0.0808081	0.18	0.173469
24	186								425	0.0309278	0.0505051	0.12	0.142857
25	187								426	0.0206186	0.0707071	0.16	0.142857
36	3								427	0.0206186	0.0606061	0.2	0.112245
503	4								428	0.0206186	0.030303	0.16	0.132653
504	119								429	0.0412371	0.030303	0.18	0.142857
701	120								430	0.0515464	0.040404	0.2	0.112245
702	794								431	0.0618557	0.0505051	0.22	0.193878
482	795								432	0.0309278	0.010101	0.14	0.132653
483	16								433	0.0206186	0.040404	0.12	0.173469
800	17								434	0	0.040404	0.16	0.142857
801	866								435	0.0206186	0.030303	0.18	0.173469
18	867								436	0.0515464	0.040404	0.18	0.163265
19	107								437	0.0618557	0.030303	0.1	0.193878
16	108								438	0.0309278	0.0505051	0.1	0.214286
17	542								439	0.0206186	0.0606061	0.12	0.173469
829	543								440	0.0309278	0.0505051	0.22	0.163265
830	155								441	0.0412371	0.010101	0.12	0.183673
22	23								442	0.0618557	0.010101	0.2	0.204082
23	24								443	0.0618557	0.020202	0.1	0.173469
125	25								444	0.0515464	0.0505051	0.08	0.173469
126	26								445	0.0721649	0.030303	0.12	0.173469
123	148								446	0.0412371	0.020202	0.12	0.163265
124	443								447	0.0618557	0.020202	0.2	0.153061
28	444								448	0.0515464	0.040404	0.16	0.244898
29	577								449	0.0721649	0.020202	0.12	0.173469
652	578								450	0.0309278	0.030303	0.14	0.183673
653	26								451	0.0618557	0.040404	0.12	0.163265
24	27								452	0.0309278	0.040404	0.24	0.193878
25	604								453	0.0309278	0.020202	0.14	0.183673
203	605								454	0.0412371	0.0606061	0.1	0.173469
204	835								455	0.0206186	0.020202	0.18	0.193878
24	836								456	0.0309278	0.040404	0.08	0.183673
25	24								457	0.0309278	0.040404	0.12	0.132653
29	25								458	0.0309278	0.020202	0.1	0.183673
30	108								459	0.0309278	0.0505051	0.08	0.153061
5	109								460	0.0515464	0.0505051	0.18	0.142857
6	359								461	0.0618557	0.040404	0.24	0.102041
41	360								462	0.0721649	0.040404	0.16	0.153061
42	664								463	0.0515464	0.030303	0.14	0.132653
401	665								464	0.0412371	0.030303	0.1	0.153061
402	24								465	0.0515464	0.030303	0.18	0.122449
21	25								466	0.0618557	0.010101	0.1	0.122449
22	484								467	0.0618557	0.030303	0.1	0.112245
40	485								468	0.0618557	0.040404	0.14	0.112245
41	15								469	0.103093	0.030303	0.14	0.163265
20	16								470	0.0618557	0.0505051	0.14	0.132653
21	26								471	0.0515464	0.030303	0.12	0.183673
3	27								472	0.0309278	0.030303	0.14	0.163265
144	92								473	0.0618557	0.030303	0.16	0.153061
145	838								474	0.0515464	0.040404	0.2	0.183673
21	26								475	0.0618557	0.020202	0.16	0.204082
22	27								476	0.0824742	0.040404	0.14	0.193878
90	196								477	0.0618557	0.0505051	0.16	0.183673
91	328								478	0.0515464	0.0606061	0.16	0.193878
20	329								479	0.0515464	0.0505051	0.18	0.132653
21	640								480	0.0618557	0.0707071	0.18	0.132653
110	641								481	0.0515464	0.0505051	0.14	0.163265
111	796								482	0.0412371	0.0505051	0.12	0.163265
87	797								483	0.0412371	0.0909091	0.12	0.153061
88	147								484	0	0.0505051	0.2	0.142857
303	148								485	0.0412371	0.030303	0.24	0.173469
304	533								486	0.0412371	0.0707071	0.22	0.173469
588	534								487	0.0515464	0.030303	0.18	0.183673
589	535								488	0.0412371	0.030303	0.28	0.173469
36	536								489	0.0515464	0.0505051	0.24	0.22449
37	16								490	0.0721649	0.0505051	0.24	0.255102
41	17								491	0.0515464	0.040404	0.24	0.244898
42	479								492	0.0412371	0.020202	0.24	0.214286
34	480								493	0.0515464	0.030303	0.28	0.234694
35	24								494	0.0618557	0.040404	0.2	0.183673
146	25								495	0.0824742	0.0606061	0.22	0.204082
147	124								496	0.0515464	0.0808081	0.16	0.163265
120	125								497	0.0824742	0.0808081	0.22	0.163265
121	18								498	0.0412371	0.0707071	0.14	0.173469
196	19								499	0.0515464	0.0505051	0.18	0.193878
197	16								500	0.0412371	0.0505051	0.16	0.234694
52	17								501	0.0515464	0.040404	0.16	0.183673
53	26								502	0.0515464	0.040404	0.1	0.153061
161	27								503	0.0824742	0.040404	0.08	0.153061
162	26								504	0.0618557	0.0707071	0.12	0.204082
33	27								505	0.0824742	0.0808081	0.14	0.153061
34	26								506	0.123711	0.10101	0.2	0.173469
117	27								507	0.0721649	0.0606061	0.14	0.193878
28	0								508	0.0721649	0.0505051	0.2	0.153061
29	1								509	0.0824742	0.0505051	0.24	0.163265
26	24								510	0.0824742	0.040404	0.26	0.163265
27	25								511	0.0618557	0.0505051	0.24	0.173469
710	241								512	0.0824742	0.0505051	0.32	0.142857
711	242								513	0.0824742	0.0505051	0.32	0.183673
27	326								514	0.103093	0.040404	0.26	0.193878
28	327								515	0.0927835	0.0606061	0.18	0.214286
15	29								516	0.0927835	0.0606061	0.22	0.163265
16	30								517	0.0103093	0.030303	0.28	0.173469
17	17								518	0.0412371	0.0505051	0.32	0.183673
18	18								519	0.0618557	0.0606061	0.26	0.193878
12	242								520	0.0515464	0.0505051	0.2	0.142857
13	243								521	0.0309278	0.0606061	0.18	0.183673
32	4								522	0.0206186	0.040404	0.28	0.214286
33	5								523	0.0309278	0.0505051	0.28	0.153061
9	17								524	0.0206186	0.040404	0.3	0.142857
10	0								525	0.0412371	0.020202	0.28	0.153061
271	2								526	0.0309278	0.0505051	0.24	0.183673
272	3								527	0.0309278	0.0505051	0.3	0.122449
26	28								528	0.0309278	0.0505051	0.26	0.193878
27	29								529	0.0309278	0.040404	0.24	0.173469
902	19								530	0.0309278	0.030303	0.26	0.234694
903	20								531	0.0412371	0.030303	0.2	0.193878
24	1134								532	0.0412371	0.010101	0.22	0.173469
25	1135								533	0.0412371	0.020202	0.18	0.183673
398	30								534	0.0618557	0.040404	0.18	0.173469
399	31								535	0.0309278	0.030303	0.14	0.193878
24	21								536	0.0309278	0.030303	0.22	0.183673
25	22								537	0.0515464	0.030303	0.24	0.173469
21	35								538	0.0309278	0.0505051	0.2	0.173469
22	30								539	0.0206186	0.0707071	0.28	0.234694
203	31								540	0.0309278	0.0505051	0.18	0.204082
204	19								541	0.0721649	0.040404	0.2	0.173469
380	20								542	0.0824742	0.0505051	0.2	0.183673
381	1100								543	0.0721649	0.0606061	0.14	0.153061
176	1101								544	0.0721649	0.131313	0.32	0.183673
177	28								545	0.0515464	0.0909091	0.2	0.142857
26	29								546	0.0618557	0.0707071	0.2	0.183673
27	542								547	0.0721649	0.030303	0.18	0.142857
205	543								548	0.103093	0.030303	0.18	0.122449
206	23								549	0.0721649	0.0606061	0.2	0.173469
690	24								550	0.0618557	0.040404	0.18	0.163265
691	22								551	0.0309278	0.030303	0.14	0.173469
26	23								552	0.0206186	0.0808081	0.2	0.163265
27	17								553	0.0412371	0.0606061	0.18	0.132653
27	18								554	0.0309278	0.0707071	0.18	0.153061
28	904								555	0.0412371	0.0606061	0.12	0.183673
390	905								556	0.0412371	0.0707071	0.14	0.153061
391	24								557	0.0515464	0.10101	0.2	0.163265
11	25								558	0.0309278	0.121212	0.16	0.173469
12	811								559	0.0515464	0.0707071	0.14	0.153061
6	812								560	0.0618557	0.0606061	0.14	0.132653
7	27								561	0.0824742	0.030303	0.2	0.142857
390	28								562	0.0412371	0.040404	0.2	0.163265
391	18								563	0.0618557	0.0505051	0.12	0.173469
119	19								564	0.0721649	0.030303	0.14	0.163265
120	135								565	0.0309278	0.0505051	0.14	0.142857
5	136								566	0.0515464	0.030303	0.14	0.163265
6	418								567	0.0515464	0.0505051	0.06	0.163265
13	419								568	0.0412371	0.030303	0.06	0.173469
14	566								569	0.0515464	0.020202	0.08	0.173469
1072	567								570	0.0412371	0.040404	0.12	0.22449
1073	22								571	0.0309278	0.0606061	0.12	0.193878
31	23								572	0.0515464	0.0505051	0.16	0.265306
32	482								573	0.0618557	0.0505051	0.2	0.204082
29	483								574	0.0309278	0.0505051	0.2	0.244898
30	17								575	0.0927835	0	0.18	0.193878
29	18								576	0.0618557	0.030303	0.06	0.183673
30	18								577	0.0309278	0.0606061	0.2	0.193878
30	19								578	0.0309278	0.0808081	0.2	0.255102
31	10								579	0.0618557	0.0707071	0.2	0.193878
18	11								580	0.0515464	0.040404	0.22	0.204082
19	34								581	0.0515464	0.040404	0.2	0.193878
25	35								582	0.0721649	0.010101	0.16	0.214286
26	34								583	0.0618557	0.0707071	0.22	0.244898
25	35								584	0.0515464	0.0909091	0.24	0.265306
26	597								585	0.0618557	0.0606061	0.16	0.214286
17	598								586	0.0412371	0.0505051	0.18	0.193878
18	658								587	0.0721649	0.0505051	0.1	0.142857
539	869								588	0.0515464	0.040404	0.14	0.173469
540	870								589	0.0412371	0.0505051	0.14	0.163265
8	193								590	0.0309278	0.0707071	0.16	0.142857
9	194								591	0.0412371	0.0505051	0.12	0.112245
7	18								592	0.0618557	0.0606061	0.16	0.193878
8	19								593	0.0412371	0.020202	0.16	0.142857
1017	838								594	0.0206186	0.0505051	0.18	0.193878
1018	40								595	0.0309278	0.0606061	0.14	0.183673
22	25								596	0.0412371	0.10101	0.14	0.204082
23	26								597	0.0618557	0.0505051	0.16	0.244898
35	848								598	0.0515464	0.0505051	0.18	0.214286
36	849								599	0.0618557	0.0505051	0.14	0.163265
59	29								600	0.0515464	0.0808081	0.14	0.153061
60	30								601	0.103093	0.141414	0.16	0.265306
46	30								602	0.206186	0.20202	0.12	0.5
47	31								603	0.216495	0.242424	0.2	0.571429
55	19								604	0.216495	0.272727	0.18	0.571429
56	20								605	0.247423	0.262626	0.26	0.561224
652	880								606	0.206186	0.272727	0.2	0.55102
653	289								607	0.195876	0.252525	0.18	0.55102
41	290								608	0.216495	0.242424	0.26	0.561224
42	6								609	0.216495	0.252525	0.22	0.530612
523	7								610	0.195876	0.232323	0.26	0.5
524	160								611	0.185567	0.232323	0.14	0.489796
31	240								612	0.206186	0.272727	0.22	0.469388
32	241								613	0.206186	0.212121	0.22	0.469388
20	260								614	0.185567	0.222222	0.14	0.44898
21	261								615	0.195876	0.212121	0.12	0.44898
38	750								616	0.206186	0.212121	0.12	0.438776
39	751								617	0.195876	0.20202	0.08	0.459184
32	28								618	0.175258	0.212121	0.1	0.438776
178	29								619	0.164948	0.191919	0.06	0.418367
179	7								620	0.164948	0.20202	0.14	0.408163
29	8								621	0.164948	0.20202	0.14	0.408163
30	667								622	0.164948	0.181818	0.16	0.387755
29	668								623	0.175258	0.171717	0.24	0.387755
30	810								624	0.14433	0.171717	0.2	0.377551
231	811								625	0.14433	0.141414	0.16	0.387755
232	24								626	0.154639	0.151515	0.2	0.377551
18	25								627	0.175258	0.171717	0.14	0.387755
19	21								628	0.154639	0.181818	0.12	0.377551
28	22								629	0.175258	0.141414	0.14	0.346939
21	1077								630	0.154639	0.151515	0.08	0.346939
22	1078								631	0.14433	0.141414	0.12	0.357143
29	449								632	0.14433	0.141414	0.14	0.357143
30	450								633	0.123711	0.141414	0.16	0.367347
27	720								634	0.113402	0.171717	0.2	0.377551
28	721								635	0.14433	0.262626	0.16	0.469388
29	897								636	0.257732	0.282828	0.16	0.653061
30	898								637	0.298969	0.333333	0.14	0.673469
27	604								638	0.319588	0.383838	0.14	0.642857
28	605								639	0.268041	0.383838	0.18	0.653061
47	22								640	0.28866	0.40404	0.18	0.632653
48	23								641	0.257732	0.40404	0.12	0.642857
38	171								642	0.298969	0.373737	0.14	0.642857
39	172								643	0.278351	0.363636	0.18	0.622449
322	20								644	0.298969	0.353535	0.16	0.602041
323	21								645	0.247423	0.353535	0.16	0.602041
506	354								646	0.257732	0.353535	0.18	0.581633
507	355								647	0.257732	0.333333	0.2	0.581633
111	260								648	0.268041	0.363636	0.2	0.561224
112	261								649	0.278351	0.323232	0.22	0.561224
40	35								650	0.268041	0.323232	0.16	0.561224
41	36								651	0.247423	0.313131	0.14	0.55102
29	43								652	0.237113	0.313131	0.14	0.540816
30	44								653	0.257732	0.313131	0.12	0.530612
20	353								654	0.268041	0.323232	0.1	0.510204
21	354								655	0.247423	0.292929	0.08	0.520408
19	450								656	0.226804	0.292929	0.1	0.510204
20	451								657	0.226804	0.282828	0.12	0.510204
52	716								658	0.216495	0.282828	0.1	0.510204
53	717								659	0.216495	0.262626	0.1	0.5
163	45								660	0.216495	0.292929	0.12	0.479592
164	46								661	0.226804	0.262626	0.06	0.510204
34	7								662	0.216495	0.282828	0.12	0.520408
12	8								663	0.319588	0.292929	0.1	0.55102
13	28								664	0.28866	0.383838	0.12	0.602041
50	29								665	0.371134	0.464646	0.14	0.714286
51	822								666	0.360825	0.484848	0.16	0.714286
37	823								667	0.340206	0.505051	0.1	0.714286
38	79								668	0.350515	0.474747	0.1	0.704082
26	80								669	0.350515	0.484848	0.12	0.693878
27	29								670	0.350515	0.464646	0.1	0.653061
19	30								671	0.371134	0.454545	0.1	0.632653
20	958								672	0.371134	0.474747	0.16	0.642857
1014	959								673	0.329897	0.454545	0.1	0.663265
1015	571								674	0.329897	0.464646	0.12	0.642857
2	572								675	0.309278	0.464646	0.08	0.622449
3	59								676	0.319588	0.474747	0.12	0.642857
266	60								677	0.309278	0.434343	0.1	0.632653
24	113								678	0.319588	0.454545	0.14	0.642857
25	114								679	0.329897	0.444444	0.14	0.612245
298	378								680	0.28866	0.414141	0.14	0.612245
299	379								681	0.28866	0.414141	0.06	0.591837
26	29								682	0.298969	0.40404	0.08	0.591837
27	30								683	0.278351	0.414141	0.12	0.602041
32	15								684	0.298969	0.393939	0.16	0.602041
33	16								685	0.309278	0.393939	0.14	0.591837
29	34								686	0.278351	0.40404	0.08	0.591837
30	35								687	0.298969	0.393939	0.02	0.581633
30	26								688	0.28866	0.373737	0.04	0.602041
31	27								689	0.298969	0.363636	0.06	0.581633
262	44								690	0.257732	0.353535	0.08	0.581633
263	45								691	0.278351	0.363636	0.04	0.581633
254	29								692	0.268041	0.373737	0.08	0.540816
255	30								693	0.237113	0.353535	0.06	0.520408
1076	406								694	0.278351	0.373737	0.06	0.530612
1077	407								695	0.257732	0.383838	0.08	0.520408
49	699								696	0.268041	0.373737	0.1	0.510204
50	700								697	0.247423	0.343434	0.14	0.530612
315	32								698	0.237113	0.373737	0.12	0.510204
316	33								699	0.237113	0.383838	0.12	0.489796
109	26								700	0.237113	0.373737	0.1	0.489796
110	27								701	0.319588	0.424242	0.08	0.632653
30	38								702	0.360825	0.383838	0.06	0.55102
31	26								703	0.42268	0.444444	0.08	0.734694
486	27								704	0.42268	0.484848	0.1	0.734694
487	31								705	0.402062	0.484848	0.1	0.734694
630	32								706	0.412371	0.464646	0.1	0.744898
631	29								707	0.402062	0.464646	0.06	0.744898
779	30								708	0.402062	0.494949	0.06	0.744898
780	35								709	0.412371	0.474747	0.06	0.734694
225	36								710	0.42268	0.484848	0.06	0.714286
226	37								711	0.402062	0.474747	0.1	0.72449
847	38								712	0.412371	0.484848	0.12	0.704082
38	755								713	0.412371	0.484848	0.1	0.693878
39	756								714	0.412371	0.464646	0.16	0.693878
39	31								715	0.402062	0.454545	0.08	0.673469
40	32								716	0.412371	0.414141	0.04	0.673469
161	31								717	0.391753	0.494949	0.04	0.653061
162	32								718	0.402062	0.464646	0.1	0.663265
36	361								719	0.412371	0.464646	0.1	0.653061
37	362								720	0.402062	0.474747	0.04	0.653061
244	37								721	0.381443	0.444444	0	0.632653
245	38								722	0.391753	0.454545	0.08	0.642857
49	650								723	0.371134	0.434343	0.04	0.622449
50	651								724	0.371134	0.444444	0.08	0.602041
232	30								725	0.350515	0.444444	0.06	0.591837
233	31								726	0.360825	0.434343	0.08	0.632653
818	184								727	0.381443	0.454545	0.1	0.642857
819	185								728	0.381443	0.444444	0.14	0.591837
40	67								729	0.350515	0.434343	0.14	0.612245
41	68								730	0.350515	0.444444	0.1	0.612245
606	35								731	0.350515	0.454545	0.06	0.602041
607	36								732	0.350515	0.424242	0.06	0.581633
13	19								733	0.340206	0.414141	0.08	0.581633
14	20								734	0.340206	0.414141	0.06	0.581633
29	498								735	0.329897	0.414141	0.12	0.581633
30	499								736	0.329897	0.424242	0.08	0.581633
34	567								737	0.319588	0.424242	0.06	0.602041
35	568								738	0.340206	0.393939	0.06	0.581633
46	0								739	0.360825	0.464646	0.06	0.663265
47	23								740	0.371134	0.393939	0.02	0.622449
28	24								741	0.42268	0.505051	0.02	0.744898
29	12								742	0.443299	0.525253	0.06	0.72449
60	13								743	0.402062	0.545455	0.08	0.714286
61	187								744	0.402062	0.535354	0.04	0.704082
676	188								745	0.43299	0.515152	0.12	0.714286
677	23								746	0.443299	0.505051	0.12	0.72449
1	24								747	0.412371	0.515152	0.1	0.683673
2	1106								748	0.43299	0.525253	0.1	0.693878
29	1107								749	0.42268	0.505051	0.12	0.683673
30	114								750	0.42268	0.515152	0.12	0.683673
1012	115								751	0.43299	0.515152	0.1	0.714286
1013	29								752	0.443299	0.515152	0.14	0.72449
9	30								753	0.43299	0.515152	0.1	0.693878
10	10								754	0.42268	0.545455	0.08	0.704082
25	11								755	0.412371	0.525253	0.08	0.693878
26	2								756	0.402062	0.515152	0.1	0.704082
50	3								757	0.391753	0.515152	0.1	0.693878
51	30								758	0.381443	0.525253	0.16	0.663265
37	31								759	0.412371	0.505051	0.14	0.663265
38	34								760	0.391753	0.525253	0.14	0.693878
91	35								761	0.402062	0.484848	0.12	0.673469
1016	24								762	0.402062	0.494949	0.12	0.653061
1017	25								763	0.371134	0.474747	0.14	0.673469
27	11								764	0.391753	0.484848	0.14	0.653061
28	12								765	0.371134	0.474747	0.06	0.642857
23	43								766	0.402062	0.474747	0.12	0.653061
24	44								767	0.360825	0.494949	0.12	0.683673
16	25								768	0.371134	0.464646	0.1	0.632653
17	26								769	0.371134	0.494949	0.08	0.653061
17	25								770	0.371134	0.484848	0.14	0.663265
18	26								771	0.360825	0.444444	0.12	0.612245
42	25								772	0.371134	0.424242	0.08	0.622449
43	26								773	0.371134	0.454545	0.1	0.602041
0	18								774	0.371134	0.454545	0.08	0.622449
1	19								775	0.412371	0.474747	0.06	0.673469
18	29								776	0.381443	0.434343	0.12	0.663265
19	30								777	0.43299	0.474747	0.08	0.755102
1012	118								778	0.443299	0.494949	0.08	0.72449
1013	119								779	0.443299	0.535354	0.06	0.765306
8	64								780	0.43299	0.515152	0.1	0.755102
9	65								781	0.443299	0.525253	0.12	0.744898
26	19								782	0.43299	0.545455	0.14	0.755102
27	20								783	0.43299	0.525253	0.08	0.755102
28	334								784	0.443299	0.545455	0.08	0.755102
29	335								785	0.453608	0.515152	0.08	0.785714
21	32								786	0.453608	0.505051	0.04	0.744898
22	33								787	0.443299	0.505051	0.12	0.755102
30	260								788	0.43299	0.505051	0.08	0.714286
31	261								789	0.42268	0.505051	0.08	0.704082
6	43								790	0.42268	0.484848	0.1	0.714286
7	44								791	0.443299	0.494949	0.14	0.704082
1076	26								792	0.453608	0.494949	0.1	0.693878
1077	27								793	0.43299	0.494949	0.1	0.704082
18	6								794	0.443299	0.484848	0.08	0.693878
19	7								795	0.43299	0.494949	0.14	0.693878
24	17								796	0.43299	0.464646	0.08	0.673469
25	18								797	0.412371	0.464646	0.06	0.673469
128	29								798	0.412371	0.464646	0.1	0.704082
129	30								799	0.412371	0.484848	0.08	0.693878
843	21								800	0.402062	0.474747	0.08	0.653061
844	22								801	0.402062	0.484848	0.1	0.673469
9	661								802	0.412371	0.464646	0.1	0.673469
10	662								803	0.42268	0.464646	0.08	0.673469
30	26								804	0.381443	0.474747	0.04	0.622449
31	27								805	0.402062	0.525253	0.08	0.683673
28	25								806	0.463918	0.494949	0.08	0.612245
29	26								807	0.494845	0.535354	0.12	0.744898
38	345								808	0.494845	0.545455	0.1	0.72449
39	346								809	0.484536	0.565657	0.1	0.72449
38	467								810	0.494845	0.535354	0.18	0.755102
39	468								811	0.505155	0.545455	0.16	0.765306
83	27								812	0.515464	0.555556	0.08	0.77551
84	28								813	0.484536	0.545455	0.06	0.795918
218	136								814	0.505155	0.545455	0.1	0.785714
219	137								815	0.505155	0.59596	0.08	0.806122
158	127								816	0.505155	0.585859	0.08	0.806122
159	128								817	0.494845	0.555556	0.08	0.785714
317	222								818	0.505155	0.555556	0.12	0.785714
318	223								819	0.525773	0.535354	0.12	0.785714
84	333								820	0.515464	0.535354	0.08	0.765306
85	334								821	0.505155	0.545455	0.16	0.765306
23	875								822	0.505155	0.525253	0.1	0.755102
24	876								823	0.494845	0.565657	0.08	0.734694
21	545								824	0.484536	0.545455	0.1	0.755102
22	546								825	0.474227	0.545455	0.1	0.765306
700	49								826	0.463918	0.545455	0.14	0.765306
701	50								827	0.463918	0.555556	0.1	0.714286
356	437								828	0.484536	0.545455	0.16	0.734694
357	438								829	0.484536	0.535354	0.12	0.755102
608	33								830	0.453608	0.505051	0.1	0.673469
609	34								831	0.515464	0.545455	0.14	0.755102
859	626								832	0.536082	0.535354	0.16	0.806122
860	627								833	0.546392	0.575758	0.14	0.795918
42	42								834	0.494845	0.59596	0.1	0.806122
43	43								835	0.515464	0.59596	0.1	0.826531
35	42								836	0.525773	0.606061	0.12	0.806122
36	43								837	0.515464	0.606061	0.14	0.795918
25	7								838	0.515464	0.616162	0.22	0.785714
26	8								839	0.525773	0.626263	0.22	0.806122
972	34								840	0.484536	0.59596	0.18	0.77551
973	35								841	0.484536	0.626263	0.18	0.77551
4	16								842	0.484536	0.626263	0.12	0.785714
5	17								843	0.505155	0.606061	0.1	0.806122
933	25								844	0.494845	0.606061	0.1	0.795918
934	26								845	0.505155	0.606061	0.08	0.755102
172	21								846	0.546392	0.59596	0.1	0.785714
173	22								847	0.515464	0.585859	0.16	0.765306
346	41								848	0.525773	0.575758	0.14	0.744898
347	42								849	0.525773	0.565657	0.14	0.765306
151	68								850	0.494845	0.585859	0.1	0.795918
152	69								851	0.515464	0.545455	0.12	0.755102
189	23								852	0.515464	0.545455	0.14	0.755102
190	24								853	0.536082	0.535354	0.12	0.72449
207	73								854	0.515464	0.565657	0.14	0.734694
208	14								855	0.515464	0.545455	0.12	0.714286
21	15								856	0.515464	0.545455	0.16	0.72449
22	395								857	0.505155	0.545455	0.14	0.72449
29	396								858	0.505155	0.535354	0.16	0.714286
30	35								859	0.494845	0.545455	0.16	0.693878
39	36								860	0.494845	0.555556	0.12	0.683673
40	29								861	0.515464	0.565657	0.14	0.693878
20	30								862	0.494845	0.525253	0.08	0.683673
21	5								863	0.525773	0.575758	0.14	0.72449
16	6								864	0.463918	0.515152	0.12	0.673469
17	23								865	0.515464	0.616162	0.1	0.755102
31	24								866	0.525773	0.707071	0.1	0.806122
32	31								867	0.525773	0.666667	0.14	0.806122
23	32								868	0.546392	0.636364	0.16	0.816327
24	1								869	0.56701	0.656566	0.14	0.806122
17	2								870	0.546392	0.636364	0.18	0.836735
18	827								871	0.505155	0.676768	0.18	0.816327
31	828								872	0.515464	0.686869	0.14	0.806122
32	19								873	0.505155	0.666667	0.12	0.806122
22	20								874	0.525773	0.666667	0.14	0.816327
23	8								875	0.536082	0.636364	0.12	0.826531
10	9								876	0.525773	0.626263	0.1	0.806122
11	7								877	0.515464	0.626263	0.12	0.795918
11	8								878	0.525773	0.626263	0.12	0.77551
12	4								879	0.515464	0.666667	0.14	0.785714
710	5								880	0.515464	0.626263	0.16	0.765306
711	405								881	0.536082	0.616162	0.16	0.77551
21	406								882	0.525773	0.616162	0.12	0.785714
22	7								883	0.525773	0.636364	0.14	0.785714
29	8								884	0.536082	0.616162	0.18	0.734694
30	19								885	0.525773	0.606061	0.22	0.755102
43	20								886	0.536082	0.616162	0.2	0.744898
44	128								887	0.505155	0.636364	0.24	0.734694
576	129								888	0.494845	0.555556	0.22	0.72449
577	29								889	0.494845	0.585859	0.18	0.734694
25	30								890	0.494845	0.464646	0.22	0.673469
26	29								891	0.587629	0.585859	0.16	0.806122
143	30								892	0.57732	0.616162	0.12	0.826531
144	21								893	0.556701	0.636364	0.14	0.816327
2	22								894	0.587629	0.69697	0.14	0.806122
3	247								895	0.56701	0.656566	0.12	0.836735
119	248								896	0.587629	0.666667	0.1	0.806122
120	778								897	0.597938	0.676768	0.08	0.826531
8	98								898	0.597938	0.666667	0.12	0.826531
9	0								899	0.608247	0.636364	0.1	0.826531
197	1								900	0.587629	0.636364	0.1	0.826531
152	23								901	0.597938	0.646465	0.16	0.816327
153	24								902	0.587629	0.676768	0.16	0.826531
27	10								903	0.597938	0.666667	0.18	0.806122
28	11								904	0.597938	0.646465	0.16	0.816327
7	93								905	0.597938	0.616162	0.14	0.816327
8	94								906	0.587629	0.626263	0.18	0.826531
355	26								907	0.587629	0.626263	0.16	0.816327
356	27								908	0.597938	0.636364	0.16	0.816327
28	16								909	0.587629	0.626263	0.14	0.806122
29	17								910	0.587629	0.626263	0.18	0.806122
18	5								911	0.597938	0.616162	0.18	0.806122
19	6								912	0.618557	0.616162	0.2	0.785714
25	324								913	0.587629	0.59596	0.14	0.795918
26	325								914	0.608247	0.59596	0.12	0.806122
116	26								915	0.597938	0.616162	0.12	0.77551
117	27								916	0.608247	0.616162	0.16	0.755102
628	32								917	0.597938	0.616162	0.12	0.755102
629	33								918	0.597938	0.616162	0.16	0.77551
697	13								919	0.628866	0.636364	0.14	0.744898
698	14								920	0.56701	0.616162	0.14	0.683673
532	867								921	0.56701	0.626263	0.18	0.734694
533	868								922	0.463918	0.515152	0.18	0.673469
76	25								923	0.536082	0.606061	0.16	0.755102
77	26								924	0.546392	0.636364	0.12	0.77551
91	15								925	0.546392	0.656566	0.16	0.806122
92	16								926	0.597938	0.69697	0.12	0.806122
65	7								927	0.57732	0.676768	0.12	0.816327
66	8								928	0.57732	0.686869	0.14	0.77551
66	31								929	0.56701	0.676768	0.1	0.755102
67	32								930	0.56701	0.666667	0.08	0.765306
51	20								931	0.556701	0.676768	0.12	0.77551
52	21								932	0.556701	0.676768	0.18	0.765306
4	7								933	0.546392	0.676768	0.18	0.755102
5	8								934	0.546392	0.666667	0.14	0.77551
78	20								935	0.546392	0.676768	0.18	0.77551
79	21								936	0.546392	0.656566	0.16	0.77551
19	26								937	0.556701	0.666667	0.16	0.77551
20	27								938	0.546392	0.666667	0.18	0.795918
1015	33								939	0.587629	0.676768	0.18	0.785714
1016	34								940	0.587629	0.636364	0.2	0.785714
0	39								941	0.587629	0.636364	0.18	0.785714
1	29								942	0.56701	0.636364	0.18	0.77551
449	30								943	0.56701	0.626263	0.14	0.806122
450	48								944	0.56701	0.636364	0.14	0.77551
21	49								945	0.57732	0.606061	0.14	0.795918
22	35								946	0.57732	0.636364	0.12	0.795918
42	36								947	0.597938	0.636364	0.16	0.765306
43	729								948	0.587629	0.616162	0.14	0.72449
241	730								949	0.587629	0.656566	0.14	0.714286
242	711								950	0.484536	0.525253	0.18	0.714286
681	712								951	0.587629	0.69697	0.14	0.795918
682	24								952	0.618557	0.707071	0.14	0.77551
523	25								953	0.597938	0.69697	0.08	0.795918
524	20								954	0.639175	0.686869	0.08	0.785714
762	21								955	0.608247	0.69697	0.1	0.816327
760	20								956	0.608247	0.676768	0.1	0.816327
761	21								957	0.597938	0.676768	0.1	0.826531
232	25								958	0.608247	0.686869	0.08	0.816327
233	26								959	0.618557	0.69697	0.08	0.806122
797	14								960	0.639175	0.707071	0.08	0.806122
158	15								961	0.628866	0.69697	0.08	0.795918
557	214								962	0.628866	0.69697	0.08	0.785714
558	215								963	0.618557	0.686869	0.08	0.77551
735	707								964	0.618557	0.707071	0.06	0.795918
736	708								965	0.628866	0.676768	0.06	0.785714
126	55								966	0.628866	0.666667	0.12	0.806122
127	382								967	0.618557	0.69697	0.08	0.77551
425	383								968	0.628866	0.656566	0.08	0.785714
461	17								969	0.628866	0.666667	0.08	0.785714
475	18								970	0.618557	0.656566	0.1	0.77551
476	82								971	0.618557	0.646465	0.1	0.785714
893	31								972	0.618557	0.666667	0.06	0.795918
31	32								973	0.587629	0.646465	0.06	0.785714
218	464								974	0.628866	0.636364	0.1	0.795918
465	465								975	0.639175	0.656566	0.1	0.785714
763	27								976	0.597938	0.626263	0.12	0.77551
764	28								977	0.628866	0.676768	0.12	0.836735
18	624								978	0.597938	0.565657	0.1	0.704082
19	625								979	0.628866	0.626263	0.1	0.795918
30	204								980	0.649485	0.646465	0.1	0.846939
31	205								981	0.628866	0.656566	0.1	0.826531
96	4								982	0.649485	0.707071	0.14	0.836735
97	5								983	0.639175	0.69697	0.1	0.846939
23	785								984	0.639175	0.707071	0.16	0.857143
24	786								985	0.649485	0.717172	0.14	0.846939
15	175								986	0.649485	0.707071	0.14	0.846939
16	870								987	0.639175	0.69697	0.16	0.836735
46	871								988	0.659794	0.707071	0.12	0.816327
47	714								989	0.639175	0.69697	0.14	0.826531
912	715								990	0.649485	0.707071	0.16	0.826531
913	112								991	0.649485	0.707071	0.16	0.816327
46	113								992	0.649485	0.717172	0.18	0.806122
47	363								993	0.659794	0.717172	0.18	0.785714
833	523								994	0.639175	0.737374	0.18	0.785714
834	524								995	0.649485	0.69697	0.18	0.77551
28	296								996	0.659794	0.69697	0.16	0.765306
29	297								997	0.639175	0.686869	0.16	0.755102
22	566								998	0.639175	0.636364	0.2	0.744898
23	567								999	0.628866	0.666667	0.1	0.765306
364	419								1000	0.494845	0.545455	0.12	0.744898
365	942								1001	0.628866	0.666667	0.14	0.857143
30	943								1002	0.659794	0.686869	0.12	0.857143
31	3								1003	0.670103	0.69697	0.08	0.836735
16	4								1004	0.659794	0.676768	0.06	0.846939
17	14								1005	0.670103	0.676768	0.1	0.867347
24	15								1006	0.649485	0.717172	0.08	0.857143
25	89								1007	0.649485	0.69697	0.08	0.877551
52	90								1008	0.680412	0.717172	0.14	0.867347
53	159								1009	0.670103	0.717172	0.14	0.877551
36	30								1010	0.680412	0.707071	0.18	0.867347
37	31								1011	0.670103	0.707071	0.1	0.867347
30	130								1012	0.670103	0.686869	0.1	0.857143
31	131								1013	0.680412	0.717172	0.1	0.887755
24	9								1014	0.680412	0.686869	0.1	0.877551
25	10								1015	0.659794	0.686869	0.12	0.867347
15	250								1016	0.659794	0.686869	0.08	0.877551
16	251								1017	0.670103	0.666667	0.1	0.867347
29	917								1018	0.670103	0.686869	0.08	0.867347
30	918								1019	0.649485	0.676768	0.12	0.877551
1010	990								1020	0.670103	0.676768	0.12	0.867347
1011	30								1021	0.659794	0.69697	0.1	0.836735
61	31								1022	0.649485	0.686869	0.12	0.826531
62	118								1023	0.680412	0.717172	0.1	0.826531
274	17								1024	0.546392	0.616162	0.14	0.755102
275	18								1025	0.639175	0.686869	0.14	0.857143
257	0								1026	0.649485	0.727273	0.1	0.857143
258	1								1027	0.659794	0.737374	0.14	0.846939
0	18								1028	0.670103	0.717172	0.08	0.867347
1	19								1029	0.690722	0.727273	0.08	0.816327
53	22								1030	0.731959	0.717172	0.1	0.836735
54	23								1031	0.721649	0.727273	0.1	0.836735
165	329								1032	0.71134	0.737374	0.12	0.836735
166	59								1033	0.701031	0.737374	0.06	0.846939
27	60								1034	0.701031	0.717172	0.1	0.857143
28	0								1035	0.731959	0.717172	0.1	0.846939
22	32								1036	0.71134	0.727273	0.1	0.857143
23	33								1037	0.721649	0.717172	0.1	0.846939
26	136								1038	0.721649	0.676768	0.1	0.846939
27	137								1039	0.731959	0.69697	0.12	0.846939
21	24								1040	0.701031	0.717172	0.12	0.836735
22	25								1041	0.680412	0.69697	0.12	0.857143
25	23								1042	0.690722	0.717172	0.12	0.826531
26	24								1043	0.690722	0.69697	0.16	0.816327
630	12								1044	0.71134	0.69697	0.14	0.816327
631	13								1045	0.690722	0.676768	0.14	0.816327
23	280								1046	0.690722	0.69697	0.14	0.846939
24	281								1047	0.680412	0.69697	0.16	0.846939
19	123								1048	0.670103	0.717172	0.18	0.846939
20	124								1049	0.670103	0.707071	0.18	0.846939
892	8								1050	0.690722	0.707071	0.16	0.836735
893	9								1051	0.680412	0.686869	0.16	0.836735
20	1077								1052	0.690722	0.717172	0.18	0.836735
21	1078								1053	0.680412	0.69697	0.14	0.836735
1012	556								1054	0.659794	0.717172	0.16	0.826531
1013	557								1055	0.670103	0.69697	0.16	0.857143
25	897								1056	0.649485	0.666667	0.12	0.857143
26	898								1057	0.639175	0.666667	0.1	0.836735
966	155								1058	0.680412	0.686869	0.16	0.795918
967	156								1059	0.690722	0.656566	0.16	0.785714
30	33								1060	0.587629	0.545455	0.14	0.795918
31	34								1061	0.670103	0.636364	0.14	0.846939
28	21								1062	0.701031	0.646465	0.1	0.857143
29	22								1063	0.701031	0.676768	0.14	0.867347
31	1135								1064	0.731959	0.686869	0.14	0.887755
32	1136								1065	0.742268	0.666667	0.12	0.877551
26	7								1066	0.731959	0.686869	0.14	0.887755
27	8								1067	0.742268	0.69697	0.16	0.877551
30	17								1068	0.752577	0.69697	0.16	0.867347
31	152								1069	0.773196	0.676768	0.14	0.867347
395	153								1070	0.752577	0.69697	0.18	0.877551
396	16								1071	0.773196	0.717172	0.1	0.877551
41	17								1072	0.752577	0.69697	0.14	0.877551
42	35								1073	0.752577	0.69697	0.16	0.877551
4	36								1074	0.731959	0.69697	0.18	0.867347
5	23								1075	0.731959	0.69697	0.14	0.867347
29	24								1076	0.721649	0.737374	0.12	0.867347
30	41								1077	0.742268	0.727273	0.12	0.846939
254	42								1078	0.731959	0.717172	0.08	0.846939
255	24								1079	0.752577	0.707071	0.12	0.857143
8	25								1080	0.731959	0.727273	0.1	0.846939
9	36								1081	0.71134	0.707071	0.12	0.857143
26	37								1082	0.721649	0.707071	0.12	0.846939
27	6								1083	0.701031	0.69697	0.12	0.846939
27	7								1084	0.701031	0.69697	0.12	0.836735
28	1009								1085	0.742268	0.69697	0.1	0.806122
27	1010								1086	0.721649	0.676768	0.1	0.714286
28	60								1087	0.752577	0.666667	0.14	0.765306
12	61								1088	0.587629	0.545455	0.16	0.755102
13	387								1089	0.659794	0.686869	0.14	0.826531
351	388								1090	0.649485	0.747475	0.14	0.836735
926	145								1091	0.670103	0.767677	0.2	0.846939
927	146								1092	0.670103	0.737374	0.16	0.867347
17	355								1093	0.680412	0.737374	0.14	0.867347
23	356								1094	0.690722	0.737374	0.18	0.867347
24	31								1095	0.680412	0.757576	0.2	0.867347
19	32								1096	0.701031	0.757576	0.22	0.846939
20	1066								1097	0.701031	0.737374	0.24	0.857143
27	1067								1098	0.701031	0.727273	0.16	0.857143
28	257								1099	0.731959	0.747475	0.16	0.857143
39	258								1100	0.731959	0.757576	0.2	0.857143
40	35								1101	0.71134	0.757576	0.12	0.846939
32	36								1102	0.731959	0.757576	0.16	0.846939
33	222								1103	0.721649	0.757576	0.14	0.857143
18	223								1104	0.71134	0.747475	0.08	0.857143
19	28								1105	0.701031	0.717172	0.16	0.857143
2	29								1106	0.690722	0.737374	0.14	0.857143
3	764								1107	0.701031	0.727273	0.1	0.857143
17	765								1108	0.701031	0.717172	0.12	0.846939
18	42								1109	0.701031	0.707071	0.12	0.846939
55	43								1110	0.721649	0.727273	0.14	0.857143
56	179								1111	0.690722	0.737374	0.1	0.846939
89	180								1112	0.690722	0.737374	0.12	0.846939
90	1123								1113	0.701031	0.737374	0.14	0.836735
24	1124								1114	0.721649	0.707071	0.08	0.744898
25	7								1115	0.701031	0.717172	0.06	0.806122
4	8								1116	0.618557	0.565657	0.12	0.765306
5	475								1117	0.680412	0.646465	0.14	0.816327
16	476								1118	0.690722	0.646465	0.12	0.826531
17	24								1119	0.721649	0.666667	0.16	0.867347
187	25								1120	0.731959	0.686869	0.1	0.877551
188	29								1121	0.71134	0.686869	0.12	0.877551
472	30								1122	0.731959	0.717172	0.12	0.887755
473	342								1123	0.731959	0.737374	0.14	0.887755
17	343								1124	0.742268	0.757576	0.18	0.857143
18	5								1125	0.731959	0.737374	0.14	0.867347
28	6								1126	0.721649	0.727273	0.12	0.857143
29	20								1127	0.731959	0.717172	0.1	0.867347
23	21								1128	0.71134	0.707071	0.1	0.877551
24	8								1129	0.742268	0.727273	0.1	0.877551
3	9								1130	0.742268	0.737374	0.1	0.877551
4	21								1131	0.742268	0.727273	0.1	0.867347
19	22								1132	0.742268	0.727273	0.18	0.867347
20	30								1133	0.742268	0.727273	0.18	0.867347
106	31								1134	0.721649	0.737374	0.16	0.867347
107	36								1135	0.71134	0.737374	0.14	0.846939
41	37								1136	0.721649	0.727273	0.16	0.836735
42	14								1137	0.721649	0.707071	0.16	0.846939
62	15								1138	0.71134	0.727273	0.1	0.846939
63	681								1139	0.71134	0.737374	0.14	0.867347
1011	682								1140	0.731959	0.717172	0.14	0.846939
1012	20								1141	0.742268	0.767677	0.18	0.826531
26	21								1142	0.731959	0.737374	0.14	0.836735
27	367								1143	0.731959	0.737374	0.18	0.846939
16	368								1144	0.721649	0.737374	0.2	0.836735
17	19								1145	0.721649	0.727273	0.16	0.836735
664	20								1146	0.701031	0.737374	0.16	0.816327
665	817								1147	0.71134	0.727273	0.18	0.785714
18	818								1148	0.649485	0.656566	0.16	0.72449
19	22								1149	0.680412	0.69697	0.08	0.785714
26	0								1150	0.618557	0.555556	0.1	0.693878
27	1								1151	0.659794	0.646465	0.12	0.806122
41	33								1152	0.680412	0.686869	0.12	0.816327
42	34								1153	0.701031	0.676768	0.12	0.816327
16	27								1154	0.721649	0.707071	0.12	0.836735
17	28								1155	0.742268	0.727273	0.16	0.836735
18	25								1156	0.742268	0.737374	0.14	0.867347
19	26								1157	0.731959	0.747475	0.16	0.877551
39	92								1158	0.783505	0.767677	0.16	0.887755
40	261								1159	0.762887	0.757576	0.18	0.857143
19	262								1160	0.762887	0.767677	0.24	0.887755
20	836								1161	0.752577	0.777778	0.2	0.867347
14	837								1162	0.752577	0.767677	0.12	0.877551
15	678								1163	0.752577	0.79798	0.18	0.877551
21	679								1164	0.731959	0.767677	0.18	0.877551
22	0								1165	0.742268	0.777778	0.14	0.877551
13	1								1166	0.731959	0.757576	0.2	0.877551
14	17								1167	0.742268	0.767677	0.2	0.877551
7	18								1168	0.721649	0.787879	0.22	0.877551
8	21								1169	0.742268	0.757576	0.22	0.867347
20	22								1170	0.742268	0.787879	0.22	0.877551
21	30								1171	0.742268	0.767677	0.14	0.877551
35	31								1172	0.752577	0.787879	0.18	0.867347
36	9								1173	0.752577	0.767677	0.12	0.857143
23	10								1174	0.71134	0.707071	0.1	0.77551
24	12								1175	0.721649	0.707071	0.14	0.826531
8	13								1176	0.587629	0.676768	0.14	0.704082
9	1008								1177	0.628866	0.707071	0.12	0.795918
18	1009								1178	0.639175	0.737374	0.14	0.846939
19	1004								1179	0.690722	0.737374	0.1	0.826531
38	1005								1180	0.701031	0.777778	0.1	0.857143
39	897								1181	0.701031	0.747475	0.08	0.857143
33	898								1182	0.731959	0.787879	0.08	0.846939
34	21								1183	0.71134	0.787879	0.1	0.867347
1066	22								1184	0.721649	0.777778	0.14	0.867347
1067	119								1185	0.721649	0.767677	0.12	0.857143
16	120								1186	0.721649	0.767677	0.1	0.846939
17	65								1187	0.731959	0.767677	0.16	0.857143
2	66								1188	0.731959	0.727273	0.14	0.806122
3	674								1189	0.742268	0.757576	0.16	0.826531
14	675								1190	0.742268	0.757576	0.14	0.826531
15	138								1191	0.742268	0.767677	0.12	0.836735
120	139								1192	0.762887	0.767677	0.12	0.836735
121	597								1193	0.762887	0.777778	0.2	0.846939
22	598								1194	0.773196	0.757576	0.24	0.826531
23	581								1195	0.773196	0.757576	0.18	0.795918
5	582								1196	0.783505	0.737374	0.08	0.806122
39	144								1197	0.783505	0.727273	0.12	0.826531
100	145								1198	0.783505	0.757576	0.12	0.806122
101	717								1199	0.773196	0.767677	0.14	0.806122
30	718								1200	0.762887	0.737374	0.2	0.836735
31	33
25	34
26	123
18	124
19	0
105	27
106	28
27	30
28	31
57	27
58	28
27	19
28	20
52	7
53	8
64	1134
65	1135
184	105
185	106
786	619
28	620
29	884
1017	885
1018	2
25	3
26	131
59	132
60	17
431	18
718	117
719	2
23	3
24	30
36	31
37	15
154	16
155	24
20	25
21	14
5	15
6	44
837	45
838	127
897	128
898	27
7	28
8	876
34	877
35	36
34	37
35	556
0	557
1	35
17	36
18	104
20	105
21	35
	36
	24
	25
	232
	233
	346
	347
	585
	586
	745
	746
	25
	26
	32
	195
	196
	352
	353
	29
	30
	0
	33
	34
	30
	31
	24
	25
	23
	24
	20
	21
	29
	30
	51
	52
	200
	201
	27
	28
	870
	871
	19
	20
	21
	22
	22
	23
	29
	30
	31
	32
	25
	26
	248
	249
	32
	33
	713
	714
	23
	24
	218
	219
	32
	33
	4
	5
	129
	130
	28
	29
	23
	24
	34
	35
	21
	22
	745
	746
	26
	27
	89
	90
	14
	15
	27
	28
	897
	898
	19
	20
	333
	334
	548
	549
	25
	26
	145
	146
	1048
	1049
	14
	15
	440
	441
	15
	16
	896
	897
	23
	24
	57
	58
	152
	153
	783
	784
	23
	24
	88
	89
	980
	981
	23
	24
	9
	10
	24
	25
	617
	142
	143
	35
	36
	107
	698
	699
	37
	38
	38
	31
	32
	36
	37
	19
	20
	497
	498
	5
	6
	28
	29
	52
	53
	305
	306
	47
	48
	43
	44
	838
	24
	25
	43
	44
	38
	39
	39
	40
	24
	25
	633
	634
	16
	17
	20
	21
	698
	699
	56
	57
	27
	28
	337
	623
	624
	781
	782
	962
	963
	212
	213
	217
	218
	392
	393
	207
	208
	421
	422
	25
	26
	22
	23
	687
	688
	481
	482
	861
	862
	1039
	1040
	825
	826
	232
	233
	179
	47
	48
	35
	36
	208
	209
	477
	478
	25
	26
	3
	4
	638
	639
	323
	324
	39
	40
	832
	833
	623
	624
	685
	686
	886
	887
	887
	888
	373
	374
	0
	24
	25
	28
	29
	104
	12
	13
	29
	30
	32
	33
	718
	719
	20
	21
	328
	329
	12
	13
	262
	263
	560
	561
	37
	38
	838
	839
	923
	924
	804
	805
	8
	9
	30
	31
	389
	390
	718
	267
	268
	27
	28
	46
	47
	32
	33
	18
	19
	635
	636
	29
	30
	23
	24
	9
	10
	915
	916
	25
	26
	21
	22
	226
	227
	139
	140
	528
	529
	749
	750
	29
	30
	11
	12
	214
	215
	40
	41
	17
	18
	27
	28
	28
	29
	590
	591
	716
	717
	112
	113
	515
	516
	822
	823
	752
	753
	16
	17
	27
	28
	4
	5
	32
	33
	34
	35
	109
	110
	22
	23
	20
	25
	26
	357
	358
	49
	50
	4
	5
	32
	33
	501
	502
	301
	302
	171
	172
	458
	459
	24
	25
	462
	463
	24
	25
	24
	25
	30
	31
	29
	30
	418
	419
	31
	32
	128
	129
	350
	351
	396
	397
	22
	23
	551
	552
	30
	31
	34
	35
	38
	39
	594
	595
	681
	682
	620
	621
	317
	318
	441
	442
	13
	14
	36
	37
	13
	14
	11
	12
	26
	27
	33
	109
	110
	368
	369
	33
	34
	32
	33
	42
	43
	107
	108
	26
	94
	95
	5
	6
	81
	82
	36
	37
	31
	32
	29
	30
	26
	27
	35
	36
	33
	34
	32
	33
	36
	37
	8
	9
	47
	48
	29
	30
	1075
	1076
	33
	34
	33
	34
	52
	53
	31
	32
	28
	29
	11
	12
	8
	9
	884
	885
	36
	37
	839
	840
	36
	37
	44
	45
	26
	27
	12
	13
	21
	22
	248
	249
	37
	38
	16
	17
	23
	24
	30
	31
	211
	212
	30
	31
	35
	36
	263
	264
	33
	34
	685
	686
	36
	37
	31
	32
	682
	21
	22
	590
	591
	39
	40
	28
	29
	32
	33
	573
	574
	20
	21
	454
	455
	654
	655
	52
	53
	265
	266
	655
	656
	13
	14
	31
	32
	406
	407
	757
	758
	957
	958
	26
	27
	43
	44
	976
	22
	23
	29
	30
	173
	174
	33
	34
	114
	115
	547
	548
	40
	41
	27
	28
	356
	357
	887
	888
	37
	38
	30
	31
	42
	43
	27
	28
	28
	29
	439
	440
	737
	738
	848
	849
	33
	34
	159
	160
	375
	376
	560
	561
	305
	306
	31
	32
	422
	423
	382
	383
	520
	521
	889
	890
	1078
	506
	507
	25
	26
	97
	98
	414
	415
	953
	954
	33
	34
	26
	27
	908
	909
	29
	140
	141
	62
	63
	56
	57
	42
	43
	55
	56
	39
	40
	552
	553
	994
	995
	571
	572
	24
	25
	348
	349
	56
	57
	123
	124
	18
	117
	118
	55
	56
	357
	20
	21
	706
	707
	718
	183
	184
	39
	40
	630
	631
	450
	451
	22
	23
	28
	29
	27
	28
	282
	283
	30
	31
	29
	30
	249
	250
	23
	24
	22
	23
	532
	533
	20
	21
	40
	41
	144
	889
	890
	27
	28
	666
	667
	40
	41
	21
	22
	0
	307
	308
	23
	24
	16
	17
	605
	606
	20
	21
	59
	60
	501
	502
	88
	89
	320
[truncated: 1,435 more rows]

## Sheet: Fig3
A: Probability of freezing exit at time t as a function of the number of flies freezing at time t-1						B: Examples																			C: Summed motion signals			D: Model data				Model performance and parameters				E: Binary freezing data and logistic predictive probabilities
						Freezing with exit - Example 1						Freezing with exit - Example 2						Freezing no exit							Freezing without exit	Freezing with exit		Status	Individual freezing break probability	Motion signal		AUROC	Fraction of variance			Coeficients		Intercept
Number of other flies freezing	Probability Freezing					Summed motion signal	Motion signal each fly					Summed motion signal	Motion signal each fly					Summed motion signal	Motion signal each fly						2.20922	4.70826							Individual	Social		Individual	Social
	Group of 5	Shuffled groups of 5					Fly1	Fly2	Fly3	Fly4			Fly1	Fly2	Fly3	Fly4			Fly1	Fly2	Fly3	Fly4			2.10039	5.14078		1	0.122222	4.48442		0.90301	0.1347	0.8653		3.86299	0.644413	-2.13296
0	0.00715557	0.00422393				6.64684	4.7217	0.382651	1.54248	0		7.15713	0	3.67434	2.62739	0.8554		0	0	0	0	0			1.99467	3.94776		1	0.0816327	5.34245		0.882048	0.165995	0.834005		4.28483	0.592112	-2.16406
1	0.00529632	0.00313399				7.90967	6.35597	0	1.55369	0		7.32491	0	3.26606	3.10411	0.954736		0	0	0	0	0			1.95814	2.85279		1	0.0353982	6.72145		0.851791	0.115657	0.884343		3.52787	0.713039	-2.1986
2	0.00284129	0.00253752				8.76779	3.964	0	4.80379	0		9.11168	0	3.85648	3.43218	1.82303		0	0	0	0	0			1.82483	3.43684		1	0.0661157	6.3013		0.873644	0.169289	0.830711		5.09169	0.665556	-2.37316
3	0.00140636	0.00226418				10.1885	6.03601	0	4.15247	0		8.2967	0	2.63536	4.70896	0.952383		0.5135	0	0.5135	0	0			1.10453	2.54881		0	0.0416667	5.72309		0.851874	0.147021	0.852979		4.31429	0.67261	-2.27641
4	0.000358043	0.00210974				9.95279	3.1687	0	6.78408	0		4.52194	0	0	3.56488	0.957064		0	0	0	0	0			1.20161	1.43117		1	0.0245902	9.32091		0.881661	0.140744	0.859256		3.91132	0.587369	-2.0228
						8.01458	3.22084	0.380702	4.41304	0		4.41413	0	0.639534	2.81281	0.961789		0	0	0	0	0			1.15559	1.50177		1	0.0305344	4.68124		0.887146	0.110485	0.889515		2.99282	0.593284	-2.00718
Number of other flies freezing	Groups of 5		Shuffled groups of 5			7.69142	4.16537	0	3.52605	0		4.11166	0	0.637285	2.86483	0.609544		0.503971	0	0	0	0.503971			1.46087	1.80198		1	0.0264901	4.00768		0.8535	0.138807	0.861193		3.63599	0.65285	-2.30132
	Freezing frames	Freezing exit frames	Freezing frames	Freezing exit frames		5.9531	2.33895	0	3.61415	0		4.70181	0	1.00501	2.83074	0.866071		0.874504	0.371994	0	0	0.50251			2.04967	3.48199		1	0.257143	4.48319		0.867569	0.151674	0.848326		4.14186	0.626578	-2.09406
0	171894	1230	21211786	89597		5.18241	3.36444	0	1.81797	0		3.18135	0	0.448535	2.0458	0.68701		0.371871	0.371871	0	0	0			2.07708	5.55665		1	0.079646	6.22496		0.887473	0.140203	0.859797		3.99571	0.669329	-2.21447
1	190132	1007	38163770	119605		9.23321	4.43733	0	4.79588	0		2.15698	0	0.447881	1.40154	0.307558		0.512152	0	0.512152	0	0			3.03789	3.18442		1	0.0661157	5.94974		0.85242	0.126101	0.873899		3.39725	0.606013	-1.99746
2	210116	597	37912249	96203		11.4165	4.5362	0	6.88034	0		1.07282	0	0	1.07282	0		0	0	0	0	0			3.47448	2.9581		1	0.0305344	8.39415		0.870513	0.112678	0.887322		3.04217	0.588034	-2.02092
3	249580	351	20880818	47278		8.44305	3.36434	0	5.07871	0		2.41799	0	0.631194	1.35081	0.435979		0	0	0	0	0			3.39406	3.29947		1	0.0220588	8.56505		0.875682	0.125575	0.874425		3.53183	0.653566	-2.0992
4	466425	167	4937577	10417		7.68117	3.58443	0	4.09674	0		1.42969	0	0.447228	0.673854	0.308603		0	0	0	0	0			3.10565	4.74515		1	0.013986	9.57332		0.878328	0.113784	0.886216		2.84939	0.58426	-1.88165
						6.74868	2.5619	0	4.18678	0		3.05408	0	1.40366	1.3415	0.308922		0.769478	0	0	0.769478	0			3.2718	5.67232		1	0.184211	6.43279		0.868974	0.146579	0.853421		3.94801	0.619198	-2.23256
						10.3137	4.83444	0	5.47926	0		2.72479	0.342706	1.32359	0.749247	0.309241		0.512152	0	0.512152	0	0			2.08016	5.96799		1	0.0816327	4.7789		0.882438	0.141184	0.858816		3.56702	0.607802	-2.05686
						12.7054	4.80968	0	7.89568	0		3.65589	0.342229	0.87885	1.99644	0.438369		0	0	0	0	0			1.88739	4.60499		1	0.0482759	3.88317		0.826523	0.13925	0.86075		3.89765	0.637475	-2.1814
						9.37715	2.43584	0	6.94131	0		4.50795	0	1.23442	2.96323	0.310294		0.51081	0	0.51081	0	0			3.80073	4.44075		1	0.538462	3.16995		0.853737	0.124868	0.875132		3.56604	0.687856	-2.34244
						7.4441	3.72571	0	3.71838	0		5.39482	0	1.36999	3.58496	0.439866		0	0	0	0	0			3.99922	5.06738		1	0.122222	3.91306		0.860924	0.148083	0.851917		4.0906	0.652604	-2.24248
						10.5467	3.99859	0.377349	6.17078	0		3.54519	0	1.29197	2.25322	0		1.27691	0	0	0.771468	0.505441			3.57957	5.10675		1	0.079646	9.72367		0.867443	0.101618	0.898382		3.18403	0.718298	-2.22819
						13.3878	6.65557	0.37758	6.35465	0		3.92924	0	0.609408	2.8801	0.439728		0.371994	0.371994	0	0	0			3.14453	7.0682		1	0.0353982	9.68403		0.908237	0.157629	0.842371		4.2119	0.622131	-2.16666
						11.2127	5.52065	0	5.69203	0		2.89915	0	0	1.6101	1.28904		0.874381	0.371871	0	0	0.50251			2.46682	5.56545		1	0.0245902	7.04416		0.851416	0.127626	0.872374		4.02897	0.696901	-2.31808
						21.4722	8.38339	0.377349	12.7115	0		2.66682	0	0.430321	0.943927	1.29257		0	0	0	0	0			2.81432	6.11257		1	0.0461538	4.76681		0.842306	0.135981	0.864019		4.00945	0.687693	-2.22888
						13.0578	4.28454	0	8.77328	0		3.45175	0	0.858263	0.701012	1.89248		0.371994	0.371994	0	0	0			2.14423	6.42338		1	0.0305344	6.883		0.904851	0.173557	0.826443		4.28701	0.574382	-2.1513
						10.2158	5.88593	0.37758	3.95225	0		2.88633	0	0.954501	0.31313	1.6187		0.371871	0.371871	0	0	0			2.40189	5.93197		1	0.538462	6.68181		0.837418	0.124769	0.875231		3.80083	0.673587	-2.22654
						12.6527	6.27341	0	6.37929	0		1.75362	0	0.851383	0	0.902242		0.5135	0	0.5135	0	0			2.00862	6.25099		1	0.184211	4.84944		0.875573	0.10646	0.89354		3.22192	0.66671	-2.17538
						14.5294	6.49404	0.532628	7.50277	0		1.75184	0	0.425104	0.313502	1.01324		0	0	0	0	0			3.5026	7.07952		1	0.079646	6.96439		0.863344	0.139812	0.860188		3.89022	0.6063	-1.99506
						11.6205	6.50951	0.377349	4.73367	0		2.87493	0	0.945595	0.313874	1.61546		0	0	0	0	0			3.8988	7.13516		1	0.0353982	12.935		0.866599	0.145145	0.854855		4.27334	0.653457	-2.25689
						10.3547	5.0063	0.532953	4.81543	0		3.81011	0	0.941198	1.41394	1.45497		0	0	0	0	0			4.52648	6.8243		1	0.0220588	7.59412		0.858094	0.146351	0.853649		4.22034	0.666084	-2.27389
						12.2327	5.43258	0.532252	6.26791	0		3.3216	0	0.420341	1.59461	1.30664		1.09763	0	0	1.09763	0			4.03548	6.18151		1	0.035461	6.23268		0.84221	0.144121	0.855879		3.91723	0.64739	-2.16557
						16.4826	5.59736	1.06169	9.82358	0		3.52277	0	1.18115	1.60863	0.732981		1.09855	0	0	1.09855	0			4.05112	5.88597		1	0.538462	1.26757		0.8535	0.145975	0.854025		4.14591	0.679744	-2.29176
						9.17522	5.7723	1.05886	2.34406	0		3.1251	0	1.49312	1.16725	0.464728		0.883303	0.371151	0.512152	0	0			3.5579	5.8822		1	0.257143	4.02653		0.853386	0.161014	0.838986		4.25935	0.638339	-1.99366
						13.2482	8.53922	1.34359	3.36536	0		2.76287	0	0.921768	0.649161	1.19194		0	0	0	0	0			2.62902	4.53202		1	0.184211	2.25886		0.838841	0.115291	0.884709		3.23149	0.666343	-2.12316
						10.3846	7.14417	0.830552	2.40992	0		2.61489	0	0.581108	1.29198	0.741807		0.5135	0	0.5135	0	0			1.9677	4.67551		1	0.122222	3.75828		0.867284	0.12446	0.87554		3.17457	0.599806	-1.98589
						13.155	8.54413	1.16854	3.44234	0		3.73565	0	0.914651	1.32691	1.49409		0	0	0	0	0			2.07971	6.14171		1	0.0220588	3.89572		0.858237	0.144054	0.855946		4.22794	0.658371	-2.22764
						12.6368	8.64849	1.56138	2.42694	0		3.04058	0	1.28595	1.28096	0.473663		0	0	0	0	0			2.37362	8.24803		1	0.035461	7.47018		0.866786	0.110013	0.889987		2.7171	0.600026	-2.13661
						12.0319	7.09805	1.55497	3.3789	0		3.84967	0	0.905221	1.59931	1.34513		0	0	0	0	0			3.05877	5.13234		1	0.257143	4.40357		0.833198	0.133583	0.866417		3.61861	0.610285	-2.16698
												3.56759	0	0.901168	1.15184	1.51458		0	0	0	0	0			2.78137	6.16872		1	0.257143	3.73229		0.890458	0.139065	0.860935		3.68401	0.608497	-1.96224
												3.84791	0	0.897149	1.0153	1.93546		0	0	0	0	0			3.149	7.53219		1	0.0245902	7.34097		0.870753	0.134078	0.865922		3.53915	0.606449	-2.09202
												1.99761	0.342706	0.565634	0.321468	0.767798		0	0	0	0	0			2.9618	7.26207		0	0.0461538	5.4772		0.870568	0.134644	0.865356		4.24507	0.736401	-2.37931
												1.78998	0	0	0.32187	1.46811		0	0	0	0	0			3.10604	7.85733		0	0.0305344	5.66159		0.878464	0.137786	0.862214		3.82227	0.616946	-2.097
												5.19662	0.342229	0.890383	0.969245	2.99477		0	0	0	0	0			2.79867	7.83384		0	0.013986	4.77771		0.865772	0.125334	0.874666		4.06722	0.728794	-2.35249
												3.71534	0	0.561381	1.74629	1.40767		0	0	0	0	0			4.49631	6.24192		0	0.0496454	4.1432		0.888799	0.155191	0.844809		3.94552	0.60248	-2.14763
												4.66133	0	0.791822	1.62317	2.24634		1.59551	0	0	1.09007	0.505441			4.44946	6.6344		0	0.035461	6.36335		0.873168	0.11349	0.88651		3.29486	0.678113	-2.15523
												3.56421	0	0.395389	1.37702	1.7918		0.768822	0	0	0.768822	0			3.82455	6.29778		1	0.0482759	5.66736		0.841161	0.104375	0.895625		3.16469	0.681914	-2.12413
												3.30385	0.342669	0.557442	0.917854	1.48589		0.503971	0	0	0	0.503971			4.08321	3.94339		1	0.184211	3.93492		0.863385	0.16387	0.83613		3.9473	0.559395	-2.04795
												2.97386	0	0.393652	0.457765	2.12245		0.505441	0	0	0	0.505441			3.94706	4.95313		1	0.0482759	1.9562		0.861581	0.135182	0.864818		3.47279	0.627	-2.125
												2.60617	0.343147	1.10661	0	1.15642		1.28561	0	0.512152	0.77346	0			4.30779	3.66671		1	0.257143	3.92699		0.859095	0.152621	0.847379		3.7068	0.546466	-1.96236
												2.89243	0	1.09988	0.324084	1.46847		1.27279	0	0	0.768822	0.503971			5.46132	4.36184		1	0.184211	3.86353		0.810919	0.111319	0.888681		3.20181	0.683232	-2.28
												3.76033	0	1.09323	0.323658	2.34344		1.27623	0	0	0.770794	0.505441			5.05811	3.49382		1	0.0305344	3.20983		0.87261	0.124297	0.875703		3.27548	0.642397	-2.08835
												2.75525	0	1.08667	0.324052	1.34453		0	0	0	0	0			3.61606	1.39772		1	0.0220588	3.82641		0.879362	0.147331	0.852669		3.69959	0.57223	-2.02002
												2.87813	0.342706	0.855415	0	1.68001		0	0	0	0	0			4.80626	1.85516		1	0.184211	2.02986		0.830811	0.166251	0.833749		4.55137	0.594681	-2.04174
												4.00994	0.343147	1.07559	0.324446	2.26676		1.09102	0	0	1.09102	0			5.72982	2.04168		1	0.0220588	4.92269		0.835155	0.152459	0.847541		4.1265	0.59821	-2.10216
												2.25581	0	0	0.324018	1.9318		0	0	0	0	0			5.16626	1.91493		1	0.0482759	3.60198		0.851838	0.141848	0.858152		4.19628	0.673877	-2.33707
												3.29847	0.342706	0.538017	0.723486	1.69426		0	0	0	0	0			5.01662	2.63219		1	0.0264901	3.86354		0.818913	0.114299	0.885701		3.18503	0.687169	-2.17791
												2.81927	0.343147	0.381079	1.0255	1.06953		0.503951	0	0	0	0.503951			5.14483	3.08978		1	0.257143	4.09425		0.859765	0.123397	0.876603		3.48999	0.674271	-2.18499
												3.19974	0	1.72031	0.725915	0.75352		0	0	0	0	0			4.11418	2.67913		1	0.0661157	7.17234		0.893878	0.182764	0.817236		4.30886	0.528241	-1.94691
												2.05941	0	1.22429	0.459043	0.376074		0	0	0	0	0			5.01597	2.48822		1	0.0245902	1.48438		0.864067	0.122748	0.877252		3.26845	0.668806	-2.26554
												2.99097	0	0.387818	0.726568	1.87658		0.505421	0	0	0	0.505421			5.15557	1.64324		1	0.0305344	0.939209		0.888071	0.121305	0.878695		3.29285	0.649443	-2.155
												2.42544	0	0.778298	0.459448	1.18769		0	0	0	0	0			5.67685	2.65259		1	0.0220588	1.90002		0.877397	0.139045	0.860955		4.84311	0.789435	-2.5492
												2.792	0	0.55202	0.651306	1.58867		0	0	0	0	0			5.40579	2.35836		1	0.013986	1.58573		0.865374	0.155976	0.844024		4.01833	0.587589	-2.14533
												2.19977	0	0.390858	0.460463	1.34845		0	0	0	0	0			4.41726	2.31457		1	0.0482759	4.25765		0.891832	0.12397	0.87603		3.62863	0.675891	-2.26272
												2.95494	0	0.554452	0.728786	1.6717		0	0	0	0	0			4.26709	1.96539		1	0.0264901	2.87598		0.852653	0.136689	0.863311		3.68344	0.653506	-2.11238
												1.72242	0	0	1.34832	0.374097		0.512152	0	0.512152	0	0			4.8779	2.27768		0	0.538462	4.27177		0.889451	0.148872	0.851128		4.12463	0.621397	-2.09931
												4.58458	0	0.556157	1.17996	2.84846		0	0	0	0	0			4.61249	2.38121		1	0.184211	5.29597		0.844281	0.14946	0.85054		4.5565	0.70405	-2.30244
												4.30626	0	0.883262	1.03708	2.38592		0.769478	0	0	0.769478	0			5.18078	3.15272		1	0.122222	2.88911		0.856771	0.113816	0.886184		2.98284	0.635707	-2.11168
												4.1115	0.343626	0.560355	1.03925	2.16827		0.771468	0	0	0.771468	0			5.09747	2.81778		1	0.0661157	4.01216		0.854865	0.140137	0.859863		4.21128	0.711207	-2.30952
												4.72333	0	1.11979	1.36327	2.24027		0.880611	0.370433	0.510179	0	0			4.71905	2.52304		0	0.0245902	2.47403		0.9041	0.142114	0.857886		3.80529	0.628571	-2.1877
												4.1083	0.343147	0.561632	1.66286	1.54066		1.78813	0	0.5135	0.772115	0.50251			4.39352	3.00808		0	0.035461	5.24347		0.884727	0.143361	0.856639		4.2129	0.671069	-2.18596
												4.15956	0	0.397667	1.37963	2.38227		1.64925	0.371151	0	0.774125	0.503971			3.11444	3.28005		1	0.0482759	4.11145		0.883376	0.146497	0.853503		4.26606	0.661907	-2.29114
												4.28202	0	1.26035	1.68281	1.33887		0.776138	0	0	0.776138	0			1.95853	2.5584		1	0.0264901	3.13015		0.887721	0.124431	0.875569		3.55564	0.699639	-2.17736
												3.09011	0	0.398556	1.35453	1.33702		0	0	0	0	0			5.2023	4.14081		1	0.0220588	3.16573		0.865823	0.140955	0.859045		3.68463	0.600993	-2.10079
												3.75808	0	0.399088	1.70304	1.65595		1.01466	0	0.512152	0	0.50251			4.31507	5.72831		1	0.0496454	3.88519		0.841861	0.129934	0.870066		3.51997	0.645617	-2.19372
												3.4356	0.343626	0.898396	1.3667	0.826883		0	0	0	0	0			4.08872	4.52218		1	0.0264901	0.929216		0.845645	0.144152	0.855848		3.83103	0.615466	-2.18125
												2.31989	0	0.902442	1.41745	0		0.774125	0	0	0.774125	0			4.30727	2.24348		1	0.257143	2.59382		0.903247	0.188274	0.811726		5.17108	0.629489	-2.35308
												3.40502	0.343147	0.809347	1.72887	0.523658		0.503971	0	0	0	0.503971			5.59887	4.13266		1	0.257143	3.15254		0.873117	0.162949	0.837051		4.93446	0.650439	-2.2115
												4.00734	0	0.57411	2.08903	1.3442		0.776138	0	0	0.776138	0			5.01753	4.17328		1	0.184211	5.44405		0.835268	0.161098	0.838902		4.35913	0.62948	-2.06365
												4.21497	0	0.406506	2.45684	1.35162		0	0	0	0	0			4.73259	3.59049		1	0.079646	4.94794		0.83918	0.135799	0.864201		3.93078	0.639939	-2.15722
												5.3094	0	0.407249	2.47654	2.42561		0	0	0	0	0			4.32548	4.98471		1	0.0353982	3.81029		0.832944	0.125951	0.874049		3.47158	0.643698	-2.10768
												5.05314	0	0.577775	2.85613	1.61923		0.771468	0	0	0.771468	0			5.47078	4.22516		0	0.0416667	5.35544		0.868766	0.1477	0.8523		3.82787	0.565189	-2.00438
												3.54234	0	0	2.15663	1.3857		0	0	0	0	0			5.0349	6.16447		0	0.0245902	5.84013		0.8847	0.141837	0.858163		3.77211	0.627272	-2.1356
												3.97832	0	0.409104	1.83997	1.72924		0	0	0	0	0			5.2651	4.11		1	0.0461538	7.53398		0.885957	0.167975	0.832025		4.46732	0.609838	-2.16577
												5.20436	0	0.918967	2.54565	1.73974		0	0	0	0	0			4.85957	3.62755		1	0.035461	3.5839		0.873278	0.157747	0.842253		4.14105	0.61337	-2.19307
												4.52981	0	0.583078	2.19647	1.75027		0	0	0	0	0			4.40259	1.9582		1	0.0482759	2.65766		0.911433	0.117956	0.882044		3.67566	0.73513	-2.22548
												6.21085	0	0.926629	2.98261	2.30161		0.5135	0	0.5135	0	0			3.85991	1.75586		1	0.538462	3.74439		0.870758	0.117441	0.882559		3.53539	0.726316	-2.24339
												4.97137	0	0.93092	2.60939	1.43106		0	0	0	0	0			4.60823	1.51473		1	0.257143	4.63836		0.860075	0.166952	0.833048		4.70864	0.68726	-2.54061
												6.32523	0	1.67446	3.0079	1.64287		0	0	0	0	0			5.41822	2.14257		1	0.184211	7.30372		0.834074	0.144298	0.855702		3.55264	0.594541	-2.05159
												6.16971	0	1.88963	2.68345	1.59663		0	0	0	0	0			5.19264	2.42713		1	0.122222	4.10584		0.873344	0.15596	0.84404		4.10932	0.60659	-2.18479
												6.27268	0	1.53571	3.47575	1.26123		0	0	0	0	0			5.60025	1.26204		1	0.079646	4.30887		0.868536	0.137033	0.862967		3.85457	0.651715	-2.17707
												4.5872	0	1.76936	1.21992	1.59793		0	0	0	0	0			5.65452	1.97152		1	0.0353982	4.34203		0.834311	0.166826	0.833174		4.73797	0.644283	-2.1556
												5.08395	0.343626	1.36538	1.93892	1.43603		0	0	0	0	0			5.32079	1.23371		1	0.0661157	5.06487		0.899874	0.147807	0.852193		3.76944	0.625046	-1.98931
												4.54156	0.343147	0.970076	2.3411	0.887235		0	0	0	0	0			6.44267	2.67486		1	0.0416667	3.04462		0.837086	0.113743	0.886257		3.24143	0.669292	-2.06676
												6.39248	0.342669	1.30692	2.77317	1.96972		0	0	0	0	0			4.96031	2.14067		1	0.0245902	2.84381		0.877722	0.147874	0.852126		4.2849	0.704116	-2.37411
												7.27497	0.342229	2.2413	2.40468	2.28675		0	0	0	0	0			5.8877	2.19792		1	0.013986	3.86579		0.86166	0.127848	0.872152		3.94304	0.73953	-2.54486
												5.26552	0	1.82613	2.02986	1.40953		0.503971	0	0	0	0.503971			5.56438	1.69985		1	0.0496454	6.22107		0.870893	0.165313	0.834687		4.34163	0.60255	-2.22265
												4.70428	0.342706	1.84007	1.65118	0.870325		0	0	0	0	0			5.24709	1.37618		1	0.0482759	1.56559		0.87603	0.161224	0.838776		4.10902	0.576013	-2.15941
												4.67976	0	1.795	1.66105	1.22371		0	0	0	0	0			4.67044	2.65969		1	0.184211	6.61821		0.890473	0.146129	0.853871		3.62077	0.62547	-2.06009
												5.65453	0	1.86439	2.57348	1.21666		0.510179	0	0.510179	0	0			5.41328	3.21119		1	0.122222	4.90549		0.81436	0.137353	0.862647		3.70481	0.628093	-1.97085
												8.4278	0.343183	2.77919	3.39554	1.90989		0	0	0	0	0			4.89939	3.57349		1	0.0416667	3.00836		0.877077	0.131732	0.868268		3.81026	0.645227	-2.04006
												7.71974	0.343626	3.26886	3.03061	1.07665		0	0	0	0	0			4.53754	1.98085		1	0.0220588	5.28448		0.816125	0.122069	0.877931		3.53894	0.684582	-2.22862
												7.0575	0.48727	2.37853	2.82673	1.36496		0.50249	0	0	0	0.50249			4.52784	1.30832		1	0.0145985	5.58436		0.844273	0.118516	0.881484		3.88451	0.816256	-2.54978
												5.84574	0	2.34808	1.89991	1.59774		0	0	0	0	0			5.59114	1.73129		1	0.122222	2.43328		0.861521	0.143961	0.856039		4.15653	0.648339	-2.19668
												3.59852	0	1.05532	0.953847	1.58935		0	0	0	0	0			4.04214	1.40226		1	0.0220588	5.91509		0.865454	0.135897	0.864103		4.11732	0.673993	-2.1253
												4.27379	0.344999	0.946437	0.605183	2.37717		0.714801	0	0	0	0.714801			4.59639	1.86866		0	0.013986	2.55882		0.831618	0.140903	0.859097		3.95537	0.653656	-2.12145
												5.57539	0.345483	1.42533	1.92954	1.87504		0	0	0	0	0			5.08022	1.57957		0	0.0496454	7.07705		0.84699	0.129454	0.870546		3.63825	0.652851	-2.15176
												4.39176	0.345932	0.674372	2.21512	1.15633		0	0	0	0	0			4.84658	1.99124		0	0.0482759	6.64464		0.841321	0.112729	0.887271		3.72827	0.763815	-2.43177
												4.8011	0.346381	0.676854	1.95885	1.81901		0	0	0	0	0			4.58528	4.77278		0	0.0264901	5.07461		0.860224	0.154055	0.845945		4.4588	0.692493	-2.21617
												4.43203	0.34687	0.679355	2.38044	1.02536		0.503971	0	0	0	0.503971			5.279	11.2167		1	0.122222	2.72698		0.860264	0.167498	0.832502		4.58236	0.618753	-2.10861
												4.98222	0.347322	1.93176	1.89384	0.809299		0	0	0	0	0			4.66304	3.25345		1	0.0416667	2.24538		0.847497	0.110039	0.889961		3.02924	0.626483	-2.24779
												4.77572	0	2.48478	1.27088	1.02006		0	0	0	0	0			3.39286	2.11994		1	0.0245902	1.65987		0.878779	0.165361	0.834639		4.51938	0.600757	-2.11097
												5.73677	0.492525	2.20148	2.02632	1.01644		0	0	0	0	0			5.3135	1.64426		1	0.0461538	6.10428		0.858727	0.136214	0.863786		4.12787	0.670398	-2.30688
												5.01887	0.348762	1.79072	1.36286	1.51653		0	0	0	0	0			3.87958	1.51042		1	0.0220588	2.42351		0.86369	0.130897	0.869103		3.69287	0.660385	-2.09088
												5.08177	0.494573	2.0637	1.01508	1.50842		0	0	0	0	0			3.28235	2.07692		1	0.013986	2.32282		0.893519	0.131386	0.868614		3.01569	0.569005	-1.99587
												1.62366	0	0.501176	0	1.12248		0	0	0	0	0			5.29029	3.74925		1	0.122222	8.69228		0.858327	0.154386	0.845614		4.1464	0.616976	-2.14504
												3.16495	0	1.5951	0.453568	1.11628		0	0	0	0	0			5.68452	5.2867		1	0.0461538	0.290458		0.877128	0.128437	0.871563		3.74017	0.683582	-2.28194
												3.9953	0	1.59723	0.642459	1.75561		0.505441	0	0	0	0.505441			4.46141	6.05101		0	0.0305344	0.321485		0.869583	0.17319	0.82681		4.76405	0.622004	-2.10767
												5.5356	0.350175	1.52109	1.43632	2.22801		0	0	0	0	0			5.46317	4.38213		1	0.0220588	1.95578		0.838372	0.156775	0.843225		4.40368	0.620198	-2.1619
												4.84293	0.49387	2.0384	0.453803	1.85685		0.769478	0	0	0.769478	0			4.35031	8.96084		0	0.013986	0.112151		0.83861	0.172394	0.827606		4.0914	0.526757	-1.92003
												4.10027	0.495223	0.510241	1.63977	1.45504		0.774125	0	0	0.774125	0			4.96702	8.44213		0	0.0496454	0.194939		0.85363	0.130714	0.869286		3.63614	0.687771	-2.17735
												4.37385	0.702193	1.14679	1.29498	1.22989		0	0	0	0	0			5.42671	6.99541		0	0.0145985	0.125915		0.880289	0.136033	0.863967		3.43364	0.570288	-2.00817
												4.56534	0.351558	1.02828	1.96223	1.22328		0	0	0	0	0			4.87947	7.20527		0	0.035461	0.101856		0.839539	0.14324	0.85676		3.66951	0.619729	-2.0614
												3.51017	0.78704	0.729936	1.31707	0.676127		0	0	0	0	0			5.74031	9.87696		0	0.0482759	0.403586		0.858183	0.127966	0.872034		3.29818	0.594852	-1.97173
												4.1226	1.1158	0.732789	1.32124	0.952776		0	0	0	0	0			5.667	9.32209		0	0.0264901	0.213861		0.915063	0.131932	0.868068		3.54574	0.593684	-2.00557
												3.0477	0.789897	0.729936	0.468297	1.05957		0.772115	0	0	0.772115	0			6.08076	10.2251		1	0.0816327	5.23397		0.85679	0.147022	0.852978		4.56356	0.735716	-2.29487
												3.75347	0.499493	1.14663	1.0534	1.05395		0.774125	0	0	0.774125	0			5.21016	9.63484		0	0.079646	3.4512		0.869146	0.137805	0.862195		3.67972	0.625515	-2.07015
												3.08353	0.708226	0.511439	0.668539	1.19533		0.371027	0.371027	0	0	0			6.27939	10.4993		0	0.0661157	2.86772		0.842231	0.157703	0.842297		4.16094	0.596776	-2.15418
												3.59271	0.792703	1.13782	0.473171	1.18902		0	0	0	0	0			7.89553	10.5713		0	0.0416667	2.97267		0.860288	0.109677	0.890323		3.18676	0.641139	-2.25422
												3.25205	1.27934	0.50822	0	1.46449		1.3874	0.371273	0.512152	0	0.503971			6.98477	9.32579		0	0.0245902	2.08387		0.866335	0.139898	0.860102		3.95305	0.657593	-2.24336
												3.75196	1.28043	1.13067	0	1.34086		0.505441	0	0	0	0.505441			7.68571	10.3947		0	0.0305344	0.484277		0.850816	0.125523	0.874477		4.15844	0.788674	-2.56511
												3.048	1.00398	0.712375	0	1.33165		0	0	0	0	0			6.84652	9.65786		0	0.0220588	0.791528		0.86583	0.162252	0.837748		3.77459	0.537668	-1.96197
												2.87377	1.59065	0	0	1.28313		0.51081	0	0.51081	0	0			7.02291	12.3034		0	0.013986	0.202473		0.831378	0.121951	0.878049		3.54993	0.674423	-2.27508
												4.65755	1.28333	0.713326	0.948101	1.71279		0.712695	0	0	0	0.712695			6.32694	6.52949		0	0.0496454	0.32146		0.873812	0.141604	0.858396		4.14199	0.625616	-2.12094
												3.36579	0.796649	0.503769	1.06468	1.00069		0	0	0	0	0			9.5273	6.46737		0	0.0145985	0.247832		0.871849	0.122401	0.877599		3.64355	0.706317	-2.24342
												4.38814	1.00708	0	1.97542	1.40564		0.776138	0	0	0.776138	0			7.17172	8.08658		0	0.0482759	0.309865		0.88826	0.136221	0.863779		4.01041	0.645945	-2.21166
												3.69698	0.503694	0.503139	1.44121	1.24895		0	0	0	0	0			8.06035	9.13508		0	0.0264901	0.264438		0.829919	0.163139	0.836861		3.99938	0.593438	-2.01403
												4.74695	0.355615	1.11937	1.99295	1.27901		0.50251	0	0	0	0.50251			6.14968	5.19969		1	0.538462	5.2172		0.845675	0.160616	0.839384		4.21399	0.630786	-2.13164
												3.37487	0.355175	1.49613	1.08557	0.438001		0.503971	0	0	0	0.503971			7.84934	2.04557		1	0.257143	2.84657		0.857801	0.17338	0.82662		4.65011	0.61963	-2.1903
												3.13874	0.355723	1.11937	0.688988	0.974659		0.503971	0	0	0	0.503971			6.86623	0.845439		1	0.0816327	4.60223		0.854632	0.126283	0.873717		3.47712	0.642501	-2.21035
												2.16976	0.356272	1.1265	0	0.686979		0.505441	0	0	0	0.505441			6.58241	1.85829		1	0.079646	3.5888		0.870616	0.138453	0.861547		3.82046	0.628764	-2.10073
												2.9311	0.505254	0.715206	1.09614	0.614499		1.27544	0	0	0.771468	0.503971			6.20919	0.690952		1	0.0353982	3.54783		0.860147	0.138622	0.861378		3.75084	0.637871	-2.1195
												2.89676	0.506671	0.717968	0.69572	0.976398		1.09007	0	0	1.09007	0			6.54993	1.15063		0	0.0661157	2.61512		0.852853	0.152081	0.847919		4.16417	0.616811	-2.10625
												3.51637	1.07886	1.13956	0.989186	0.308774		0	0	0	0	0			4.98926	1.20716		0	0.0416667	2.25343		0.870974	0.183818	0.816182		4.423	0.534806	-1.95466
												3.35621	0.510013	1.45271	0.701965	0.691523		1.01747	0	0.5135	0	0.503971			4.95829	1.24348		0	0.0245902	1.50064		0.906379	0.134032	0.865968		3.75656	0.695664	-2.23534
												4.43318	1.62606	1.87133	0.497706	0.438089		0.776138	0	0	0.776138	0			6.62185	1.2024		0	0.0461538	0.630046		0.878968	0.142978	0.857022		3.65266	0.609267	-2.10689
												3.10611	1.156	0.520375	1.11996	0.309785		1.27663	0	0	0.774125	0.50251			5.40318	1.4671		0	0.0305344	0.38686		0.865756	0.127279	0.872721		3.79436	0.636863	-2.18606
												4.95741	1.16225	1.66085	1.82401	0.310293		0.512152	0	0.512152	0	0			4.20249	2.30289		0	0.0220588	1.00797		0.888664	0.129048	0.870952		3.6888	0.652329	-2.20176
												4.88081	1.85604	1.18226	1.84251	0		0.5135	0	0.5135	0	0			5.30308	3.27231		0	0.013986	0.138057		0.849663	0.108639	0.891361		3.22849	0.669872	-2.20123
												5.43063	1.05607	2.20645	1.85782	0.310283		0.371027	0.371027	0	0	0			5.74929	8.11975		0	0.0496454	0.223783		0.858374	0.114137	0.885863		3.24353	0.67112	-2.20542
												5.43298	1.35589	2.29854	1.46826	0.310293		1.09007	0	0	1.09007	0			6.05484	9.86229		0	0.035461	0.237716		0.860408	0.1438	0.8562		3.62129	0.565802	-2.08515
												8.71632	1.89949	2.45654	1.88737	2.47292		1.46229	0.371273	0	1.09102	0			6.78442	9.71172		0	0.0482759	0.372213		0.890799	0.15455	0.84545		4.07444	0.649425	-2.28262
												6.23498	1.71358	2.00282	1.9071	0.611474		0	0	0	0	0			4.62075	7.81895		0	0.0264901	0.200261		0.849775	0.159584	0.840416		4.3549	0.637234	-2.19607
												5.90514	2.60396	1.25088	1.18827	0.862034		0.769478	0	0	0.769478	0			6.03397	5.69962		1	0.257143	3.95628		0.867546	0.11899	0.88101		3.36905	0.702255	-2.20799
												5.33014	2.63835	1.25807	0.754384	0.679331		0.505441	0	0	0	0.505441			5.33032	6.09392		1	0.184211	7.53131		0.820496	0.12692	0.87308		3.86876	0.710319	-2.35137
												6.21568	2.55314	1.60509	1.20086	0.856589		0.503971	0	0	0	0.503971			3.59656	2.29665		1	0.122222	5.77684		0.884726	0.153872	0.846128		4.53131	0.675393	-2.41284
												8.40825	2.71098	2.43923	2.3049	0.95314		1.27691	0	0	0.771468	0.505441			5.08597	2.49239		0	0.0353982	2.79985		0.880562	0.126246	0.873754		3.34847	0.617087	-2.11558
												9.08772	1.82374	2.92145	3.91694	0.425587		0.503971	0	0	0	0.503971			4.29855	2.61199		0	0.0661157	2.66546		0.855502	0.126062	0.873938		3.45366	0.662487	-2.14002
												8.99929	3.34393	2.96533	2.01924	0.67079		0	0	0	0	0			4.00726	1.34065		0	0.0416667	2.76668		0.863873	0.135184	0.864816		3.92192	0.634964	-2.05983
												10.6691	3.03854	3.51599	3.2189	0.895697		0	0	0	0	0			4.80547	2.32155		0	0.0245902	1.72414		0.848621	0.130495	0.869505		3.61553	0.651098	-2.14502
												9.86104	2.73787	3.57551	2.88214	0.665521		0	0	0	0	0			3.08055	2.19451		0	0.0461538	0.700367		0.874884	0.164624	0.835376		4.35949	0.597438	-2.02561
												10.1349	3.1339	3.63673	2.47554	0.888695		0	0	0	0	0			3.50114	3.22991		0	0.0220588	0.8333		0.848089	0.16073	0.83927		4.08356	0.582097	-1.98292
												11.5701	2.7831	4.99578	2.95596	0.83523		0	0	0	0	0			3.62615	2.30991		0	0.013986	0.148996		0.881098	0.141974	0.858026		3.95767	0.625463	-2.14618
												9.91076	2.59997	3.9387	2.53948	0.832596		0	0	0	0	0			4.64923	2.00636		0	0.0496454	0.26719		0.8832	0.12931	0.87069		3.39333	0.591144	-2.06979
												9.85381	3.66133	2.69452	2.57143	0.926523		0	0	0	0	0			4.93508	2.92771		0	0.0145985	0.189723		0.877544	0.141364	0.858636		3.92301	0.652389	-2.33622
												9.95201	3.33144	1.969	3.48682	1.16475		0.510179	0	0.510179	0	0			5.31797	3.20396		0	0.035461	0.190304		0.86303	0.140313	0.859687		3.86143	0.607307	-2.11
												7.45733	3.14666	1.47689	1.38896	1.44482		0.505441	0	0	0	0.505441			3.95738	2.77612		0	0.0482759	0.325716		0.892993	0.165714	0.834286		4.59165	0.63417	-2.17894
												7.56928	2.55583	1.98981	1.98658	1.03707		0.512152	0	0.512152	0	0			4.78555	1.66373		0	0.0264901	0.10743		0.870934	0.173022	0.826978		4.53282	0.595786	-2.18172
												9.56126	2.14456	2.6677	3.71671	1.03229		0	0	0	0	0			6.74287	3.0086		1	0.257143	6.30663		0.82932	0.123972	0.876028		3.32466	0.639567	-2.11298
												7.63612	3.94208	0.667826	2.73992	0.286295		0.768822	0	0	0.768822	0			5.13664	2.26251		1	0.184211	6.45898		0.850328	0.164059	0.835941		4.66437	0.626309	-2.23827
												8.35438	3.78909	1.50268	2.77633	0.286283		0.771468	0	0	0.771468	0			4.82343	0.915989		1	0.122222	5.56687		0.885685	0.143685	0.856315		3.81161	0.623489	-2.02145
												10.4302	5.80763	1.50127	2.71584	0.405462		0	0	0	0	0			3.06742	2.64339		1	0.0353982	3.39955		0.85101	0.135967	0.864033		3.61747	0.620719	-2.19428
												9.12701	4.43663	2.02202	2.095	0.573357		0.768822	0	0	0.768822	0			2.90394	4.53647		0	0.0245902	0.733716		0.84555	0.16416	0.83584		4.54478	0.608694	-2.10065
												9.71575	4.02637	2.02973	2.74891	0.91074		0.770794	0	0	0.770794	0			5.0981	2.40734		0	0.0461538	0.565324		0.849021	0.156037	0.843963		4.48351	0.614003	-2.29441
												6.20711	3.78674	0.677423	1.33505	0.407896		0	0	0	0	0			2.92575	2.67843		0	0.0305344	0.40434		0.830064	0.144809	0.855191		3.86682	0.632049	-2.07804
												8.16327	4.49145	0.679912	2.12265	0.869253		0	0	0	0	0			3.57511	3.72252		0	0.013986	0.102015		0.870783	0.173615	0.826385		4.6344	0.622229	-2.15105
												8.53067	3.90071	0.680762	3.03168	0.917528		0.771468	0	0	0.771468	0			3.2379	4.34212		0	0.0496454	0.161116		0.841404	0.114213	0.885787		3.06507	0.639783	-2.09076
												10.9065	4.54268	2.73642	2.46708	1.16029		1.27663	0	0	0.774125	0.50251			4.19264	2.97381		0	0.0145985	0.115659		0.871357	0.162863	0.837137		4.39868	0.618254	-2.18424
												6.83756	4.03505	0.684925	1.53752	0.580061		1.01476	0	0.51081	0	0.503951			3.55812	3.63089		0	0.035461	0.142652		0.869718	0.131804	0.868196		3.73681	0.61852	-1.9709
												6.96615	4.03286	1.3731	0.690314	0.869882		0.512152	0	0.512152	0	0			4.34114	2.97484		0	0.0264901	0.0932397		0.840514	0.128249	0.871751		4.0347	0.708957	-2.29472
												9.38098	4.83078	2.75888	1.38192	0.409405		0.503971	0	0	0	0.503971			2.82543	1.91737		0	0.0220588	0.404791		0.891606	0.15356	0.84644		4.12231	0.647432	-2.10919
												7.74593	3.7573	2.19675	1.38314	0.408744		0.51081	0	0.51081	0	0			3.71628	2.56641		0	0.0496454	1.95309		0.89121	0.15775	0.84225		3.79912	0.556069	-2.07386
												6.28938	4.25181	1.3924	0	0.645178		0	0	0	0	0			5.05616	2.15268		0	0.0145985	1.44035		0.853669	0.166267	0.833733		4.39638	0.588199	-2.03567
												6.61724	3.02513	1.56612	1.38192	0.644072		0	0	0	0	0			4.84435	0.939611		0	0.035461	1.10857		0.835099	0.151918	0.848082		4.47071	0.62605	-2.15454
												8.37028	3.04333	2.91125	1.38063	1.03507		0	0	0	0	0			4.62763	1.86184		1	0.0482759	1.58275		0.900351	0.152186	0.847814		4.20391	0.653119	-2.26401
												4.7725	0.609383	1.41505	1.53602	1.21205		0	0	0	0	0			3.97643	1.48932		1	0.0264901	1.62474		0.854252	0.162846	0.837154		4.27623	0.589963	-2.01852
												2.88158	0	0.708234	0.967181	1.20617		0	0	0	0	0			5.48137	2.37899		0	0.538462	4.85223		0.877751	0.140229	0.859771		3.64965	0.612209	-2.0695
												3.58341	0.608666	0.711032	1.36637	0.897344		0	0	0	0	0			4.1203	1.45975		0	0.257143	6.03038		0.870296	0.172204	0.827796		4.23484	0.588191	-2.03228
												4.14829	0.607945	1.59295	0.682816	1.26458		0	0	0	0	0			4.74512	2.00259		1	0.122222	5.23173		0.865552	0.131861	0.868139		4.00906	0.721827	-2.31804
												5.36564	0.607221	2.02665	1.53793	1.19384		1.79105	0	0.512152	0.77346	0.505441			5.7543	1.63962		0	0.0816327	3.01063		0.835768	0.144401	0.855599		3.93258	0.668329	-2.14366
												3.89129	0	1.61675	1.38642	0.888121		1.27663	0	0	0.774125	0.50251			5.42876	1.67157		0	0.079646	5.86379		0.853524	0.145734	0.854266		4.12107	0.652025	-2.34178
												2.98758	0	1.02774	1.56331	0.396532		1.78759	0	0.512152	0.771468	0.503971			6.43443	1.94935		1	0.0353982	2.94155		0.869468	0.117465	0.882535		3.40106	0.681484	-2.29585
												5.96124	0.605253	2.20676	1.99559	1.15364		0	0	0	0	0			4.97053	1.73141		1	0.0416667	2.6241		0.855074	0.109903	0.890097		3.2029	0.723091	-2.37385
												5.94491	0.605971	2.35747	2.14249	0.838973		1.27544	0	0	0.771468	0.503971			6.5786	1.08845		0	0.0245902	2.71614		0.881025	0.130484	0.869516		3.84527	0.694557	-2.1622
												4.27113	0.605253	2.38968	0.71708	0.55912		0	0	0	0	0			7.94927	2.21805		0	0.0461538	4.03177		0.82397	0.138894	0.861106		3.82634	0.660207	-2.16141
												3.04944	0	1.70593	0.716663	0.626844		1.09007	0	0	1.09007	0			7.1845	1.89958		0	0.0305344	1.07878		0.833453	0.120079	0.879921		3.48752	0.687764	-2.20744
												4.50106	0	3.20326	1.01706	0.280747		1.09102	0	0	1.09102	0			6.39687	1.34919		0	0.0220588	0.526704		0.878606	0.0997184	0.900282		2.85022	0.677217	-2.22438
												2.36401	0	0.780252	1.0206	0.563155		0	0	0	0	0			8.10351	1.63954		0	0.013986	3.32166		0.873178	0.14344	0.85656		3.84529	0.645426	-2.12561
												3.85266	0	2.49663	0.724647	0.631378		0	0	0	0	0			8.32609	1.94429		0	0.0496454	1.5764		0.872147	0.110224	0.889776		3.36784	0.699823	-2.22329
												5.75252	0	3.31695	1.63486	0.800708		0	0	0	0	0			8.45436	1.62869		0	0.0145985	1.12449		0.845149	0.143021	0.856979		4.28321	0.701196	-2.19706
												6.25077	0	4.20029	1.64961	0.400872		1.09007	0	0	1.09007	0			7.35194	1.91562		0	0.035461	2.6228		0.865525	0.138293	0.861707		4.00654	0.664258	-2.16226
												4.09416	0	2.64426	1.04835	0.401548		2.10861	0	0.512152	1.09102	0.505441			5.4343	0.803577		0	0.0482759	1.20384		0.843495	0.109469	0.890531		3.23604	0.703422	-2.29933
												4.9852	0	2.68481	1.49521	0.805178		0	0	0	0	0			8.01655	1.71357		0	0.0264901	2.19215		0.837827	0.113554	0.886446		3.26109	0.718118	-2.34729
												5.53453	0	3.87965	0.750798	0.904085		0	0	0	0	0			9.43867	1.41814		1	0.538462	2.33947		0.864574	0.132751	0.867249		4.23008	0.72594	-2.22605
												6.35639	0.605971	3.65149	1.06566	1.03327		0	0	0	0	0			7.71041	1.57183		0	0.0661157	2.86077		0.854872	0.146849	0.853151		4.12926	0.651427	-2.15256
												8.29509	0	5.55697	1.70062	1.03749		0.77346	0	0	0.77346	0			9.46572	1.39707		0	0.0416667	2.62703		0.84003	0.154177	0.845823		4.07054	0.597947	-2.0504
												7.74505	0.606685	4.18153	2.31162	0.645226		1.28228	0	0.51081	0.771468	0			7.36507	1.20574		0	0.0245902	3.21819		0.87812	0.12106	0.87894		3.38939	0.641643	-2.11935
												8.71832	0.604715	3.43421	3.2314	1.44799		0	0	0	0	0			8.05754	0.774643		0	0.0461538	3.41973		0.871276	0.166125	0.833875		4.62894	0.657234	-2.25596
												7.73776	0	3.49947	3.19171	1.04657		0	0	0	0	0			7.61277	0.346971		0	0.0305344	1.30078		0.891674	0.157844	0.842156		4.11789	0.593919	-2.1442
												8.44232	1.21224	3.56716	2.42673	1.23619		0	0	0	0	0			9.17889	0.649551		0	0.0220588	0.552159		0.873908	0.186468	0.813532		4.56125	0.557788	-2.05746
												11.3426	0	6.89289	3.39487	1.05482		0	0	0	0	0			8.15003	0.490323		1	0.013986	4.29448		0.885	0.112265	0.887735		3.05662	0.622213	-2.01553
												9.58556	0.606814	5.28116	2.63848	1.05911		0.768822	0	0	0.768822	0			7.69666	1.79241		0	0.0496454	1.08492		0.876711	0.151066	0.848934		4.09235	0.602648	-2.03789
												9.41178	0.607506	5.43235	2.53901	0.832922		0.77346	0	0	0.77346	0			6.95417	2.03667		0	0.0145985	2.66276		0.854822	0.0972353	0.902765		3.02887	0.767277	-2.2935
												11.1823	0	6.56193	3.55434	1.06607		1.59499	0	0	1.09102	0.503971			6.21376	1.41733		0	0.035461	0.998667		0.870854	0.162027	0.837973		4.14843	0.598598	-2.13607
												9.09868	0	4.14764	3.62132	1.32972		0.511516	0	0.511516	0	0			7.57827	1.67264		1	0.0661157	3.28794		0.85754	0.125558	0.874442		3.84122	0.693089	-2.24162
												10.9574	0	5.9296	3.69058	1.33719		0	0	0	0	0			6.11923	1.32715		1	0.0220588	0.130922		0.872372	0.144217	0.855783		3.62232	0.582954	-1.98109
												10.2628	0	5.15584	3.7622	1.34471		0.502526	0	0	0	0.502526			6.51098	2.23984		1	0.538462	3.18424		0.826818	0.131883	0.868117		3.67174	0.636775	-2.12821
												10.0574	0	4.48562	3.72605	1.84572		0	0	0	0	0			8.115	1.18881		1	0.184211	5.81618		0.879462	0.136842	0.863158		3.71601	0.627645	-2.15545
												7.97911	0	2.80906	3.80536	1.3647		1.01627	0	0.51081	0	0.505457			7.10062	1.06421		0	0.0416667	2.36367		0.878273	0.185696	0.814304		4.49441	0.541368	-2.04731
												8.11343	0.605521	1.26518	4.97695	1.26578		0.503987	0	0	0	0.503987			6.86937	1.416		0	0.0245902	4.09673		0.873583	0.138852	0.861148		3.47275	0.58103	-1.99438
												9.51182	0.603548	1.80446	6.12869	0.975128		0.503971	0	0	0	0.503971			5.77674	1.447		0	0.0461538	2.19985		0.869677	0.176703	0.823297		4.50358	0.56715	-2.03965
												11.305	0.601587	2.89849	6.25485	1.55007		0.505441	0	0	0	0.505441			5.05716	1.4915		0	0.0305344	2.57656		0.839783	0.140446	0.859554		4.02381	0.640898	-2.15486
												13.8204	0.602255	4.76117	6.47872	1.97828		0	0	0	0	0			7.02807	1.58133		0	0.0220588	0.379647		0.863807	0.100668	0.899332		2.77959	0.691834	-2.16901
												14.3034	1.33942	6.10198	5.56437	1.29758		0	0	0	0	0			4.54146	1.46195		0	0.013986	3.17416		0.867608	0.143977	0.856023		4.31099	0.673895	-2.37591
												16.8509	1.87394	5.94675	8.13788	0.892345		0	0	0	0	0			5.56151	2.31751		0	0.0496454	1.30436		0.893157	0.141607	0.858393		4.03191	0.634503	-2.09219
												15.5727	0.834478	7.20915	6.11008	1.41904		0.512152	0	0.512152	0	0			3.93819	2.15259		0	0.0145985	1.9722		0.846072	0.100549	0.899451		2.7371	0.632911	-2.00273
												16.6637	1.84627	4.60897	8.85731	1.35118		0.50251	0	0	0	0.50251			5.95929	1.87277		0	0.035461	1.0709		0.872406	0.162403	0.837597		4.235	0.582435	-2.19547
												13.7613	1.73505	3.29108	7.83223	0.902991		0	0	0	0	0			4.37619	2.4444		0	0.0482759	2.39941		0.886029	0.156607	0.843393		4.56963	0.659732	-2.31447
												17.6347	1.14948	6.70961	8.17418	1.60139		0.512152	0	0.512152	0	0			5.32599	3.29448		0	0.0264901	1.35992		0.843676	0.172165	0.827835		4.35263	0.585391	-2.129
												15.6728	0.809448	5.50967	8.63699	0.716701		0	0	0	0	0			5.55485	3.44843		1	0.0661157	6.90881		0.868871	0.155135	0.844865		4.43104	0.648036	-2.16893
												10.3123	0.570594	1.52846	7.49605	0.71723		0.503971	0	0	0	0.503971			6.90853	2.1742		0	0.0145985	0.714771		0.863052	0.120199	0.879801		3.78166	0.699884	-2.29904
												12.0658	1.26675	2.14319	7.64133	1.01458		0	0	0	0	0			5.56967	3.09277		1	0.122222	5.42082		0.862721	0.139134	0.860866		4.02507	0.669025	-2.28623
												16.9437	0.56593	3.41874	11.6781	1.28092		0	0	0	0	0			8.4916	2.43246		1	0.079646	4.26835		0.834259	0.135992	0.864008		3.71845	0.648947	-2.20621
												15.2902	2.33084	1.52886	10.1105	1.31993		0	0	0	0	0			6.85108	3.48076		1	0.0496454	2.94928		0.853617	0.142204	0.857796		4.25882	0.709686	-2.15584
												18.5356	1.6053	3.38813	12.5832	0.958961		0	0	0	0	0			5.17974	2.99355		0	0.0145985	0.876794		0.874566	0.163078	0.836922		3.88876	0.560942	-1.9994
												16.1814	0.804232	3.02888	11.3406	1.00767		0.50251	0	0	0	0.50251			6.52906	2.50039		1	0.035461	3.23503		0.883776	0.127754	0.872246		3.74174	0.667457	-2.13954
												17.4113	0	3.02655	13.935	0.449685		0	0	0	0	0			5.15103	2.97611		1	0.0305344	3.63602		0.890112	0.190301	0.809699		4.6245	0.558134	-2.01553
												16.6145	0.57042	2.15769	12.4718	1.41455		1.01759	0	0.512152	0	0.505441			5.51582	2.39677		1	0.0496454	0.384761		0.878111	0.130927	0.869073		3.74651	0.656356	-2.12706
												16.5419	1.14787	1.52646	13.1622	0.705411		1.01478	0	0.51081	0	0.503971			7.63523	3.59418		1	0.035461	0.503441		0.883979	0.122519	0.877481		3.11863	0.597527	-1.9869
												15.4249	1.29019	1.53988	11.6004	0.994445		0	0	0	0	0			8.05215	2.69791		1	0.538462	4.52818		0.865789	0.124263	0.875737		3.45273	0.6762	-2.14846
												13.0249	1.15653	1.54054	9.62647	0.701319		0	0	0	0	0			6.64774	3.54944		1	0.257143	2.13679		0.877756	0.12219	0.87781		3.51142	0.638027	-2.15405
												20.3182	1.15905	3.08313	14.7876	1.28836		0	0	0	0	0			7.30372	2.93936		1	0.0816327	4.16136		0.867738	0.188814	0.811186		5.2793	0.611542	-2.16143
												16.4392	1.30273	1.55526	12.6453	0.935887		0	0	0	0	0			8.92952	2.76609		1	0.079646	2.75711		0.865064	0.132284	0.867716		3.83886	0.674559	-2.23214
												11.6288	1.3124	1.5692	7.76075	0.986421		0	0	0	0	0			5.78176	2.79144		1	0.0416667	2.46069		0.852505	0.162097	0.837903		4.40287	0.635864	-2.1114
												11.6305	0.831773	1.58338	7.93007	1.28524		0	0	0	0	0			9.28841	1.568		1	0.013986	6.32135		0.849818	0.146843	0.853157		3.70839	0.628434	-2.25054
												11.5003	0.838011	1.58338	8.14588	0.932999		0.512152	0	0.512152	0	0			5.90139	1.34932		1	0.0496454	3.24569		0.848553	0.13975	0.86025		4.04871	0.696371	-2.16175
												16.4753	1.32779	5.91858	8.24809	0.980798		0	0	0	0	0			7.86493	2.07845		0	0.0145985	0.923453		0.86018	0.134816	0.865184		4.21313	0.704877	-2.2819
												12.1394	0	5.33801	5.56374	1.2377		0	0	0	0	0			6.5589	1.94163		1	0.035461	1.9366		0.852842	0.140737	0.859263		3.86917	0.624655	-2.05212
												15.0223	0.841517	3.84609	9.06389	1.27079		0	0	0	0	0			7.04588	2.15739		1	0.184211	6.27909		0.861625	0.177529	0.822471		4.56448	0.616567	-2.12693
												15.5226	0.594369	1.73701	12.2198	0.971393		0.5135	0	0.5135	0	0			6.24137	2.44108		1	0.0816327	2.31723		0.895445	0.139036	0.860964		3.64165	0.596796	-2.05478
												21.4126	0.595042	3.95931	15.6326	1.22572		0.5135	0	0.5135	0	0			4.10238	1.95213		1	0.079646	2.95761		0.878802	0.145745	0.854255		4.10015	0.65996	-2.28996
												24.3687	0	2.52735	20.2861	1.55528		0.5135	0	0.5135	0	0			7.0855	2.09408		1	0.0353982	10.314		0.874493	0.123596	0.876404		3.82339	0.700086	-2.22595
												22.9508	0.593142	1.80539	19.8727	0.679561		0.769478	0	0	0.769478	0			10.9845	2.16928		1	0.0145985	0.971385		0.839684	0.139637	0.860363		3.9897	0.636837	-2.13551
												24.0788	0.837087	5.58755	16.7982	0.855942		0.512152	0	0.512152	0	0			6.19841	2.34789		1	0.538462	1.6485		0.874215	0.146672	0.853328		4.07213	0.600139	-2.03981
												17.7099	0.840701	6.07537	10.4916	0.30217		0.771468	0	0	0.771468	0			6.80608	2.90046		1	0.122222	4.15118		0.848942	0.127974	0.872026		3.58219	0.624317	-2.0396
																		0	0	0	0	0			6.00058	3.46401		1	0.0816327	5.36025		0.89613	0.153342	0.846658		4.36983	0.640891	-2.11298
																		0	0	0	0	0			7.5724	4.08373		1	0.079646	3.46922		0.878466	0.139888	0.860112		4.26101	0.679452	-2.47074
																		0	0	0	0	0			7.51577	5.8452		1	0.0353982	1.61232		0.869006	0.151399	0.848601		4.10918	0.642523	-2.19425
																		0	0	0	0	0			3.11542	5.19088		0	0.0661157	5.32638		0.87497	0.145989	0.854011		3.70971	0.590099	-1.99197
																		0.769478	0	0	0.769478	0			3.95839	3.89599		0	0.0416667	2.75819		0.845828	0.118838	0.881162		3.81116	0.750359	-2.47272
																		0	0	0	0	0			4.76471	2.7187		0	0.0461538	6.65903		0.866827	0.13595	0.86405		3.61472	0.629394	-2.16576
																		1.28228	0	0.51081	0.771468	0			3.98831	2.07957		0	0.0145985	0.0704326		0.88465	0.125881	0.874119		3.33453	0.626967	-2.09122
																		0	0	0	0	0			6.15306	2.35073		0	0.0482759	0.164066		0.87887	0.156649	0.843351		4.26578	0.587257	-2.21815
																		0	0	0	0	0			5.28299	1.7674		1	0.257143	3.66837		0.841251	0.149772	0.850228		4.66846	0.65826	-2.21554
																		0.512152	0	0.512152	0	0			4.27927	1.96714		1	0.122222	1.75636		0.84339	0.127169	0.872831		3.42975	0.663973	-2.21859
																		0.505441	0	0	0	0.505441			11.0198	1.90074		0	0.079646	3.46411		0.896658	0.129374	0.870626		3.89844	0.69514	-2.21026
																		0	0	0	0	0			12.3657	1.95562		1	0.0353982	2.52107		0.894661	0.192851	0.807149		4.75995	0.543298	-1.93919
																		0	0	0	0	0			8.30665	1.80783		1	0.0416667	4.39669		0.875341	0.143821	0.856179		3.93492	0.601376	-2.10098
																		0.776138	0	0	0.776138	0			8.45263	1.74675		0	0.0220588	2.6476		0.871759	0.148021	0.851979		4.15053	0.68073	-2.1626
																		0.50251	0	0	0	0.50251			6.43727	1.45111		0	0.013986	1.4927		0.855962	0.196269	0.803731		5.01522	0.591752	-2.19543
																		0.774125	0	0	0.774125	0			7.5401	3.01764		0	0.0496454	0.345543		0.862746	0.108971	0.891029		3.54947	0.726386	-2.21972
																		0	0	0	0	0			3.11952	4.71727		0	0.0145985	0.107418		0.857534	0.144155	0.855845		4.03309	0.628659	-2.22254
																		0	0	0	0	0			7.50149	2.67666		0	0.035461	0.238473		0.888046	0.130835	0.869165		3.48519	0.629781	-2.13594
																		1.78824	0	0.512152	0.772115	0.503971			6.10372	1.71477		0	0.0482759	0.283562		0.874586	0.148801	0.851199		4.37893	0.605364	-2.23844
																		0.50251	0	0	0	0.50251			4.59736	1.30485		0	0.0264901	0.148012		0.876611	0.118267	0.881733		3.37368	0.655962	-2.10891
																		0	0	0	0	0			14.0858	1.40548		1	0.0305344	1.36147		0.838875	0.150586	0.849414		4.01682	0.60143	-2.17282
																		0	0	0	0	0			9.26436	0.37156		0	0.0496454	0.441714		0.869995	0.145728	0.854272		3.81303	0.600301	-2.1396
																		0	0	0	0	0			2.39901	1.60804		0	0.0145985	0.193055		0.887833	0.158338	0.841662		4.71685	0.67995	-2.24855
																		0	0	0	0	0			7.51643	2.73624		0	0.035461	0.430088		0.897347	0.139323	0.860677		3.59565	0.647899	-2.07662
																		0	0	0	0	0			1.81127	1.53835		0	0.0482759	0.309684		0.840966	0.139795	0.860205		3.69248	0.613784	-2.06184
																		1.2781	0	0	0.774125	0.503971			3.0182	2.31757		0	0.0264901	0.305101		0.846131	0.148528	0.851472		4.12872	0.617592	-2.12451
																		0	0	0	0	0			5.57723	2.24408		1	0.0220588	3.50398		0.850748	0.159928	0.840072		4.15634	0.595747	-1.94687
																		0	0	0	0	0			7.22906	2.41157		0	0.0496454	0.263694		0.884509	0.144872	0.855128		4.44652	0.698929	-2.3403
																		0	0	0	0	0			11.0969	2.83551		0	0.0145985	0.104583		0.86877	0.142234	0.857766		3.38489	0.566381	-1.96144
																		0	0	0	0	0			16.6465	2.31362		0	0.035461	0.17194		0.857027	0.165093	0.834907		4.08699	0.598055	-2.11019
																		0.512152	0	0.512152	0	0			15.1764	1.88177		0	0.0482759	0.154327		0.834265	0.138608	0.861392		4.27086	0.674259	-2.26622
																		0	0	0	0	0			10.5358	2.32513		0	0.0264901	0.121701		0.847532	0.126818	0.873182		3.88606	0.72143	-2.19783
																		0	0	0	0	0			12.5812	1.75192		1	0.184211	3.78067		0.893776	0.101215	0.898785		2.97291	0.694584	-2.28967
																		0	0	0	0	0			16.4635	2.35157		1	0.122222	4.32552		0.854649	0.118302	0.881698		3.31913	0.62496	-2.13314
																		0.772115	0	0	0.772115	0			11.0332	2.49599		1	0.0816327	6.1672		0.860699	0.151677	0.848323		4.6032	0.681207	-2.29809
																		0.50251	0	0	0	0.50251			9.04359	3.6293		1	0.079646	2.03989		0.873575	0.142838	0.857162		4.25978	0.639827	-2.22352
																		0.512152	0	0.512152	0	0			12.5903	5.39652		0	0.0353982	2.27288		0.799864	0.144413	0.855587		3.80398	0.630064	-2.12989
																		0	0	0	0	0			16.0163	5.29996		1	0.0661157	6.33955		0.885356	0.120623	0.879377		2.81904	0.564077	-1.82999
																		0	0	0	0	0			13.5728	5.44432		1	0.0416667	2.09803		0.878817	0.137982	0.862018		3.7167	0.649315	-2.12071
																		0.771468	0	0	0.771468	0			18.118	5.09391		1	0.0245902	4.45887		0.850648	0.165146	0.834854		4.44676	0.606811	-2.23611
																		0	0	0	0	0			7.44338	4.05555		1	0.0461538	4.9621		0.869298	0.143691	0.856309		3.99641	0.650718	-2.13162
																		0	0	0	0	0			11.4819	3.8696		1	0.0305344	3.67892		0.839391	0.143518	0.856482		3.9661	0.687215	-2.24748
																		1.01694	0	0.511516	0	0.505421			13.9978	3.2465		0	0.013986	0.845876		0.886066	0.139759	0.860241		4.07895	0.668462	-2.21448
																		0	0	0	0	0			9.46082	3.17923		0	0.0496454	0.235893		0.880494	0.145414	0.854586		3.87342	0.63334	-2.17582
																		0.512152	0	0.512152	0	0			8.81773	4.61771		0	0.0145985	0.10234		0.81496	0.16096	0.83904		4.31993	0.583156	-2.1662
																		0	0	0	0	0			13.2301	4.66445		0	0.035461	0.204383		0.843724	0.122096	0.877904		3.42986	0.68626	-2.19537
																		0	0	0	0	0			5.92873	4.49945		0	0.0482759	0.179155		0.861808	0.138288	0.861712		4.12998	0.67628	-2.20021
																		0	0	0	0	0			8.70225	4.73795		0	0.0264901	0.148086		0.885382	0.148307	0.851693		3.85362	0.609958	-2.03473
																		0	0	0	0	0			10.4354	4.50242		1	0.0461538	5.65327		0.854888	0.124013	0.875987		3.6006	0.660619	-2.22663
																		0	0	0	0	0			12.1736	3.4447		1	0.013986	2.63343		0.858693	0.143439	0.856561		4.19025	0.687069	-2.25384
																		0	0	0	0	0			9.06034	4.20036		1	0.035461	1.7565		0.880087	0.134601	0.865399		3.73381	0.636261	-2.12143
																		0	0	0	0	0			9.01021	3.46541		1	0.0482759	2.77209		0.822993	0.126024	0.873976		3.73845	0.69813	-2.32311
																		0	0	0	0	0			9.63977	3.44961		1	0.0264901	5.83552		0.888518	0.108736	0.891264		3.24631	0.702867	-2.2123
																		0	0	0	0	0			8.87063	3.88389		1	0.0816327	5.88873		0.896255	0.17215	0.82785		4.56655	0.59401	-2.07106
																		1.01612	0	0.512152	0	0.503971			17.8595	4.06473		1	0.0145985	6.24648		0.851055	0.129547	0.870453		3.57763	0.624516	-2.02127
																		0	0	0	0	0			8.73034	2.33457		1	0.035461	3.38489		0.847541	0.116267	0.883733		3.34882	0.662608	-2.33564
																		0.505441	0	0	0	0.505441			5.7027	1.82346		1	0.0482759	1.52237		0.855323	0.133366	0.866634		3.53964	0.647831	-2.28742
																		0	0	0	0	0			5.11446	2.62611		1	0.538462	7.15468		0.828727	0.127768	0.872232		3.63783	0.637216	-2.10907
																		0.51081	0	0.51081	0	0			15.0019	4.51273		1	0.0816327	4.99132		0.895612	0.127872	0.872128		3.67776	0.67162	-2.09464
																		0	0	0	0	0			10.4936	5.27564		1	0.079646	7.73847		0.853942	0.14714	0.85286		3.69792	0.610528	-2.11485
																		0	0	0	0	0			12.0027	4.80257		1	0.0461538	3.48354		0.880364	0.120212	0.879788		4.12897	0.804965	-2.60339
																		0	0	0	0	0			11.4592	4.34175		1	0.013986	7.46973		0.85415	0.139596	0.860404		3.55616	0.59344	-2.12984
																		0.512152	0	0.512152	0	0			14.6122	3.72162		1	0.035461	7.79911		0.897754	0.138509	0.861491		3.66126	0.625252	-2.04461
																		0.503971	0	0	0	0.503971			15.7063	3.58328		0	0.0264901	6.9447		0.852702	0.114836	0.885164		2.82608	0.597565	-1.96833
																		0.769478	0	0	0.769478	0			12.1998	4.91242		1	0.0245902	3.23608		0.868738	0.134195	0.865805		3.73303	0.665377	-2.20652
																		0.51081	0	0.51081	0	0			13.0727	5.30798		1	0.0220588	2.60455		0.86232	0.153569	0.846431		4.04129	0.5823	-2.00745
																		1.65561	0.371994	0.512152	0.771468	0			10.0098	6.50539		1	0.013986	4.78879		0.856209	0.11704	0.88296		3.28219	0.611616	-2.06576
																		0.772115	0	0	0.772115	0			13.5792	6.59077		1	0.0496454	5.43746		0.883803	0.154962	0.845038		4.32327	0.641955	-2.07422
																		0.503971	0	0	0	0.503971			11.7363	6.19913		0	0.184211	1.01466		0.864946	0.12018	0.87982		3.36726	0.661359	-2.21482
																		0.774125	0	0	0.774125	0			8.8222	6.53893		0	0.122222	0.30203		0.877414	0.124645	0.875355		3.58281	0.672772	-2.22181
																		1.01466	0	0.512152	0	0.50251			9.39063	5.2325		0	0.0816327	0.198967		0.86684	0.115495	0.884505		3.30417	0.621452	-2.13368
																		0	0	0	0	0			7.17179	5.43757		0	0.079646	0.298824		0.882021	0.13937	0.86063		4.03935	0.635864	-2.18918
																		0	0	0	0	0			11.4894	5.22004		0	0.0353982	0.468109		0.85445	0.0998292	0.900171		2.94369	0.691749	-2.2582
																		0.5135	0	0.5135	0	0			13.0771	7.64771		0	0.0416667	0.526277		0.859413	0.11446	0.88554		3.19036	0.634386	-2.12503
																		0.512152	0	0.512152	0	0			13.1725	6.65235		0	0.0245902	0.338888		0.840931	0.132337	0.867663		3.67127	0.620589	-2.11371
																		0	0	0	0	0			16.0334	7.00235		0	0.0461538	0.214955		0.874041	0.121688	0.878312		3.54613	0.673583	-2.17254
																		0.524711	0.524711	0	0	0			18.4823	5.88376		0	0.0305344	0.284021		0.841647	0.139907	0.860093		3.89872	0.618495	-2.17808
																		0	0	0	0	0			16.9949	7.86565		0	0.0220588	0.326483		0.858796	0.151029	0.848971		4.7597	0.706011	-2.31863
																		0.505441	0	0	0	0.505441			19.7502	6.06331		0	0.013986	0.388108		0.869293	0.130859	0.869141		3.81792	0.668045	-2.21185
																		0.512152	0	0.512152	0	0			25.3676	7.99959		0	0.0816327	0.195586		0.804293	0.140084	0.859916		3.95912	0.648243	-2.1264
																		0.881837	0.371027	0.51081	0	0			31.1557	6.94796		0	0.0661157	0.701699		0.862142	0.139545	0.860455		3.73901	0.608804	-2.21575
																		1.14063	0.371151	0	0.769478	0			23.708	7.54491		0	0.0416667	0.714393		0.853261	0.121321	0.878679		3.35326	0.615134	-2.16411
																		0.371027	0.371027	0	0	0			26.5646	5.32679		0	0.0245902	0.558125		0.886045	0.135077	0.864923		3.97799	0.683736	-2.23685
																		0	0	0	0	0			20.7573	6.32556		0	0.0461538	0.472587		0.87557	0.163571	0.836429		4.63451	0.651763	-2.16642
																		1.28362	0	0.512152	0.771468	0			16.3052	6.95222		0	0.0305344	0.644752		0.829679	0.126892	0.873108		3.27056	0.566773	-1.98885
																		0	0	0	0	0			15.5627	6.68138		0	0.0220588	0.644099		0.844879	0.140987	0.859013		4.14244	0.615989	-2.10256
																		0.523521	0.523521	0	0	0			15.4074	6.26805		0	0.013986	0.634413		0.854414	0.146472	0.853528		4.21695	0.652961	-2.16105
																		0	0	0	0	0			12.257	6.04665		0	0.0496454	0.609843		0.866851	0.161174	0.838826		4.0054	0.610791	-2.13282
																		0	0	0	0	0			16.6369	5.86289		0	0.0145985	0.73691		0.889727	0.155772	0.844228		3.75636	0.589962	-1.99683
																		0.37031	0.37031	0	0	0			15.2791	5.26428		0	0.035461	0.592733		0.866186	0.146312	0.853688		3.77073	0.597673	-2.04283
																		0.769478	0	0	0.769478	0			16.7232	3.01123		0	0.0482759	0.598314		0.862434	0.139288	0.860712		3.88841	0.603678	-2.05233
																		1.27544	0	0	0.771468	0.503971			13.3028	2.49944		0	0.0264901	0.716314		0.812254	0.148959	0.851041		4.3646	0.680505	-2.36262
																		1.28029	0	0.51081	0.769478	0			18.6726	2.65966		1	0.538462	5.22932		0.885926	0.15683	0.84317		4.36338	0.668476	-2.27299
																		1.27691	0	0	0.771468	0.505441			15.5268	2.4717		0	0.0816327	0.292532		0.843379	0.131453	0.868547		3.64257	0.628736	-2.14458
																		0.503971	0	0	0	0.503971			12.309	2.20104		1	0.0353982	0.42086		0.889617	0.12897	0.87103		3.28664	0.583662	-2.00484
																		0.505441	0	0	0	0.505441			12.3118	1.94949		1	0.0661157	0.491545		0.841425	0.122583	0.877417		3.66163	0.66886	-2.25399
																		0.370185	0.370185	0	0	0			10.8428	3.05319		0	0.035461	0.246442		0.886022	0.144895	0.855105		4.06274	0.657531	-2.29135
																		0.503971	0	0	0	0.503971			13.5753	2.38389		0	0.0482759	0.363162		0.867928	0.19013	0.80987		5.17498	0.605826	-2.11489
																		0	0	0	0	0			11.2946	3.07365		1	0.184211	0.193298		0.836336	0.178536	0.821464		4.66284	0.624918	-2.2078
																		0	0	0	0	0			8.77939	3.56557		0	0.122222	0.236194		0.851917	0.119594	0.880406		3.96646	0.735003	-2.40076
																		0.512152	0	0.512152	0	0			17.1496	2.71711		0	0.0353982	0.266239		0.868642	0.114212	0.885788		3.33934	0.668003	-2.17966
																		1.09007	0	0	1.09007	0			14.1983	1.91973		0	0.0661157	0.328733		0.854619	0.146305	0.853695		3.87195	0.579046	-2.0163
																		1.09478	0	0	1.09478	0			13.6912	2.41729		0	0.0416667	0.346498		0.874244	0.16816	0.83184		4.47216	0.566703	-2.12214
																		0.512152	0	0.512152	0	0			15.3111	2.3502		0	0.0245902	0.194536		0.874315	0.123275	0.876725		3.75664	0.682765	-2.19197
																		0.874156	0.370185	0	0	0.503971			13.7601	2.1812		0	0.0461538	0.185334		0.869649	0.133474	0.866526		3.90786	0.699155	-2.21482
																		0.5135	0	0.5135	0	0			13.988	0.966447		0	0.0305344	0.23958		0.860214	0.145846	0.854154		4.10563	0.696115	-2.23306
																		0.512152	0	0.512152	0	0			9.2942	1.73038		0	0.0220588	0.263795		0.868603	0.147412	0.852588		4.0968	0.661929	-2.19327
																		0	0	0	0	0			10.6344	2.00275		0	0.013986	0.398356		0.882951	0.133929	0.866071		3.85287	0.687688	-2.27361
																		0	0	0	0	0			13.1663	2.30535		0	0.0145985	0.407721		0.872808	0.118812	0.881188		3.34828	0.688226	-2.15521
																		0	0	0	0	0			11.3594	2.27128		0	0.035461	0.302971		0.844384	0.141287	0.858713		3.74488	0.602274	-2.01952
																		0	0	0	0	0			9.55666	2.79987		0	0.0482759	0.346069		0.849876	0.141399	0.858601		4.22907	0.751242	-2.39926
																		0	0	0	0	0			7.30055	2.09123		1	0.184211	0.281654		0.873028	0.142065	0.857935		3.76384	0.627056	-2.1062
																		0	0	0	0	0			7.38055	1.4449		0	0.122222	0.254795		0.860148	0.163724	0.836276		4.15354	0.635132	-2.20826
																		0	0	0	0	0			5.05309	1.65546		0	0.0816327	0.155049		0.827878	0.118706	0.881294		3.47545	0.706567	-2.21107
																		0.772115	0	0	0.772115	0			6.28623	2.5947		0	0.0353982	0.626341		0.885581	0.130887	0.869113		3.57995	0.612638	-2.1211
																		1.28763	0	0.5135	0.774125	0			5.18772	2.57563		0	0.0661157	0.677884		0.859399	0.17056	0.82944		4.11823	0.579526	-2.0378
																		0.370059	0.370059	0	0	0			4.27641	1.90174		0	0.0416667	0.744224		0.872472	0.13109	0.86891		3.99796	0.729902	-2.23263
																		0.50251	0	0	0	0.50251			5.98659	2.46371		0	0.0245902	0.529957		0.889039	0.134232	0.865768		3.89408	0.645824	-2.24008
																		0	0	0	0	0			6.10932	3.35637		0	0.0461538	0.328346		0.828227	0.120851	0.879149		3.7825	0.710603	-2.31155
																		0.882083	0.369931	0.512152	0	0			4.65904	3.34949		0	0.0305344	0.493469		0.843137	0.139421	0.860579		3.96218	0.666555	-2.23167
																		0.369802	0.369802	0	0	0			6.15457	2.4779		0	0.0220588	0.535409		0.832815	0.145444	0.854556		3.9875	0.668189	-2.24854
																		0.369671	0.369671	0	0	0			7.16424	2.39694		0	0.013986	0.426301		0.892721	0.177286	0.822714		4.31443	0.565622	-2.04714
																		0.369539	0.369539	0	0	0			6.59833	3.10292		0	0.0496454	0.531161		0.839388	0.140461	0.859539		4.03863	0.643946	-2.11674
																		0.369405	0.369405	0	0	0			10.9505	0.991363		0	0.0145985	0.633398		0.88932	0.188138	0.811862		4.88704	0.61232	-2.10726
																		0	0	0	0	0			8.22174	1.60848		0	0.035461	0.376514		0.857384	0.145272	0.854728		4.23547	0.707953	-2.30671
																		0.36927	0.36927	0	0	0			8.26704	2.04196		0	0.0264901	0.527553		0.857119	0.135679	0.864321		3.60658	0.625174	-2.03899
																		0.512152	0	0.512152	0	0			8.18671	1.49202		1	0.122222	4.89436		0.870955	0.128423	0.871577		3.44357	0.637043	-2.24473
																		0.874711	0.36927	0	0	0.505441			5.18078	3.62479		1	0.079646	1.54154		0.861097	0.166851	0.833149		4.16038	0.599616	-2.0539
																		1.60088	0	0.51081	1.09007	0			6.74495	2.83448		1	0.0245902	3.7295		0.878946	0.154578	0.845422		4.06129	0.616875	-2.17964
																		0.369133	0.369133	0	0	0			5.39451	2.38089		1	0.0461538	2.95641		0.868513	0.14438	0.85562		3.97879	0.631157	-2.27543
																		1.24317	0.737709	0	0	0.505457			2.98726	2.87654		1	0.0145985	1.80695		0.876488	0.133645	0.866355		3.77272	0.666491	-2.15882
																		0.368713	0.368713	0	0	0			9.97252	2.97134		1	0.0482759	4.50275		0.869921	0.153037	0.846963		4.31369	0.649963	-2.2825
																		0.874011	0.36857	0	0	0.505441			10.2734	3.14986		1	0.0264901	2.9489		0.864859	0.132086	0.867914		3.73298	0.662606	-2.26045
																		0.736559	0.736559	0	0	0			6.40515	3.41402		1	0.257143	5.42516		0.85378	0.15521	0.84479		4.12212	0.600443	-2.0131
																		1.79631	0.522031	0	0.768822	0.505457			7.43312	3.46101		0	0.0353982	2.78795		0.894515	0.142909	0.857091		4.10305	0.678331	-2.3299
																		0.771468	0	0	0.771468	0			6.79181	3.56459		0	0.0461538	3.36674		0.877307	0.178165	0.821835		5.20102	0.65332	-2.26492
																		1.13781	0.368985	0	0.768822	0			9.45443	2.68411		0	0.0305344	2.57693		0.83524	0.140136	0.859864		4.16541	0.683227	-2.2879
																		1.22487	0	0.512152	0	0.712723			7.65125	4.07769		0	0.0220588	3.33098		0.83693	0.159981	0.840019		4.23242	0.641308	-2.2259
																		1.60409	0	0.512152	1.09194	0			9.68627	3.78904		0	0.013986	6.33795		0.866874	0.156439	0.843561		4.26949	0.585493	-2.07499
																		0	0	0	0	0			9.9108	2.90622		0	0.0496454	5.69541		0.876742	0.116752	0.883248		3.88574	0.743844	-2.38057
																		0	0	0	0	0			5.49266	2.36249		0	0.0145985	3.75117		0.840188	0.160619	0.839381		4.35264	0.618843	-2.22969
																		0	0	0	0	0			6.15378	3.35958		0	0.035461	4.61946		0.85859	0.170708	0.829292		4.58995	0.587211	-2.12671
																		0.771468	0	0	0.771468	0			5.06538	3.81855		1	0.0482759	6.09705		0.865347	0.12321	0.87679		3.80031	0.725707	-2.43214
																		0.505441	0	0	0	0.505441			4.37688	2.88644		1	0.0816327	1.75869		0.900124	0.127941	0.872059		3.66257	0.676888	-2.34871
																		0	0	0	0	0			3.34352	3.37584		1	0.0353982	0.716542		0.86334	0.130056	0.869944		4.02323	0.720135	-2.4963
																		0	0	0	0	0			2.83395	3.34784		1	0.0461538	2.01665		0.877041	0.165405	0.834595		4.22125	0.611895	-2.03098
																		1.79555	0.520617	0	0.769478	0.505457			3.21014	2.1502		1	0.0145985	1.06076		0.879069	0.136902	0.863098		4.18913	0.706642	-2.23133
																		0.367983	0.367983	0	0	0			2.62273	2.50749		1	0.0264901	2.84551		0.824711	0.169125	0.830875		4.31028	0.56239	-1.9528
																		1.02705	0.521614	0	0	0.505441			2.2608	3.10252		1	0.0353982	0.544694		0.878086	0.151675	0.848325		3.92497	0.589846	-2.04989
																		0.822499	0.822499	0	0	0			2.83539	2.8824		1	0.0482759	3.62317		0.889872	0.167322	0.832678		4.20789	0.599727	-2.13302
																		0.367527	0.367527	0	0	0			1.72804	2.59444		1	0.0816327	3.14455		0.85779	0.147562	0.852438		3.97763	0.590824	-2.10933
																		0.368228	0.368228	0	0	0			1.16795	2.92988		1	0.079646	6.60761		0.869782	0.149229	0.850771		3.93479	0.634237	-2.15377
																		0.368073	0.368073	0	0	0			2.98087	3.00317		0	0.0353982	1.32437		0.830674	0.156502	0.843498		4.45628	0.675375	-2.29513
																		0.367916	0.367916	0	0	0			1.62017	2.37709		1	0.0661157	2.34238		0.887018	0.142893	0.857107		3.39849	0.571158	-2.06342
																		0.870266	0.367757	0	0	0.50251			2.94896	3.85979		1	0.0245902	7.95935		0.864279	0.123908	0.876092		3.6677	0.636108	-2.11175
																		0.881097	0.367597	0.5135	0	0			3.78806	3.75027		1	0.0461538	6.63768		0.854237	0.132825	0.867175		3.78476	0.628203	-2.15811
																		0	0	0	0	0			2.82341	2.21253		1	0.0145985	4.10112		0.858706	0.127515	0.872485		3.30488	0.596321	-2.05901
																		0.512152	0	0.512152	0	0			2.09912	1.69778		1	0.035461	5.11896		0.853082	0.121188	0.878812		3.59627	0.710661	-2.26424
																		0.5135	0	0.5135	0	0			1.59694	4.28647		1	0.0264901	4.15772		0.861513	0.145879	0.854121		4.27481	0.650318	-2.32153
																		0	0	0	0	0			1.22893	3.8451		1	0.184211	6.30068		0.876512	0.129227	0.870773		3.70068	0.638817	-2.1659
																		0	0	0	0	0			1.12191	4.76623		1	0.122222	4.46416		0.870941	0.127657	0.872343		3.27444	0.647805	-2.13951
																		0	0	0	0	0			2.47644	4.71736		1	0.0816327	4.81448		0.857997	0.140726	0.859274		4.10565	0.698798	-2.26354
																		1.28628	0	0.512152	0.774125	0			1.81866	4.4241		1	0.0264901	4.2431		0.8874	0.162476	0.837524		4.57669	0.633201	-2.12826
																		0	0	0	0	0			1.23308	1.57737		1	0.0305344	5.86796		0.862534	0.132983	0.867017		3.95135	0.65171	-2.09931
																		0.5135	0	0.5135	0	0			1.50983	2.33711		1	0.013986	8.49866		0.832139	0.139092	0.860908		3.9011	0.690094	-2.3627
																		0.512152	0	0.512152	0	0			1.92343	2.58112		1	0.257143	2.37688		0.862769	0.172086	0.827914		4.29436	0.597741	-2.00141
																		0	0	0	0	0			2.19998	3.53114		1	0.184211	3.33646		0.84809	0.14402	0.85598		4.15712	0.661332	-2.27236
																		0.367597	0.367597	0	0	0			1.40538	3.77816		1	0.122222	4.57561		0.861808	0.136464	0.863536		3.8349	0.736633	-2.33082
																		0.518647	0.518647	0	0	0			3.01767	5.05874		1	0.0245902	2.18417		0.871465	0.118706	0.881294		3.18062	0.665702	-2.22321
																		1.1354	0.366576	0	0.768822	0			1.80582	3.3863		1	0.122222	2.88809		0.857733	0.174921	0.825079		4.92136	0.658969	-2.20652
																		1.27691	0	0	0.771468	0.505441			2.65978	4.2012		0	0.0661157	4.9467		0.867608	0.17398	0.82602		4.13872	0.589269	-1.9802
																		0	0	0	0	0			2.62519	6.54089		1	0.0416667	6.11104		0.865087	0.132593	0.867407		3.91398	0.651478	-2.19779
																		0.519169	0.519169	0	0	0			2.19919	5.98513		0	0.0264901	8.14609		0.886026	0.159141	0.840859		4.01687	0.608183	-2.13
																		0.366942	0.366942	0	0	0			1.41812	5.52944		1	0.0661157	3.97455		0.858061	0.138647	0.861353		4.12266	0.650252	-2.23214
																		0.869115	0.366606	0	0	0.50251			2.34932	5.47748		1	0.0416667	7.79602		0.875976	0.161267	0.838733		4.16969	0.595733	-2.01063
																		0.519199	0.519199	0	0	0			2.34875	5.55383		1	0.0220588	4.89586		0.879675	0.120423	0.879577		3.289	0.644652	-2.14231
																		0.821704	0.821704	0	0	0			1.23384	6.49642		1	0.013986	5.31006		0.872167	0.14308	0.85692		3.85956	0.683104	-2.33828
																		0.367301	0.367301	0	0	0			1.84441	7.21025		1	0.0496454	2.35095		0.841616	0.138219	0.861781		3.77388	0.626582	-2.19604
																		0.367123	0.367123	0	0	0			1.5439	6.28398		1	0.538462	6.93998		0.867544	0.146346	0.853654		3.94212	0.602742	-2.10618
																		0	0	0	0	0			1.54036	4.62821		1	0.257143	6.92049		0.86275	0.148141	0.851859		4.40778	0.738414	-2.40075
																		1.64303	0.366944	0	0.772115	0.503971			2.0175	6.07878		1	0.122222	2.70936		0.887568	0.143395	0.856605		4.39652	0.716301	-2.40959
																		1.27663	0	0	0.774125	0.50251			2.7898	7.50965		1	0.0353982	4.30374		0.877398	0.159256	0.840744		4.54	0.594981	-2.12165
																		0.366763	0.366763	0	0	0			2.66285	6.44974		1	0.0661157	3.67851		0.837247	0.165798	0.834202		4.32574	0.560373	-2.08217
																		1.50491	0.732797	0	0.772115	0			2.37109	5.45704		1	0.0461538	7.05001		0.847264	0.147313	0.852687		3.75386	0.597836	-1.99655
																		0.732056	0.732056	0	0	0			2.99952	6.08567		1	0.0145985	12.8877		0.87092	0.154826	0.845174		4.38916	0.626822	-2.22559
																		1.09639	1.09639	0	0	0			3.51521	5.47787		1	0.0482759	4.27788		0.825845	0.13939	0.86061		4.15254	0.661943	-2.21602
																		1.64337	0.365271	0	0.774125	0.503971			2.80609	7.02133		1	0.538462	5.89919		0.847155	0.139903	0.860097		3.72489	0.650777	-2.068
																		2.17141	1.1554	0.5135	0	0.50251			2.56371	5.93788		0	0.184211	5.61361		0.899242	0.163594	0.836406		4.57549	0.627331	-2.0856
																		1.23578	0.730344	0	0	0.505441			2.13533	4.89612		1	0.0661157	4.71689		0.859564	0.0900825	0.909918		2.61696	0.680958	-2.08809
																		0.729546	0.729546	0	0	0			2.98777	7.34028		0	0.0416667	0.2037		0.867705	0.169678	0.830322		5.10035	0.683052	-2.32291
																		1.23271	0.728737	0	0	0.503971			3.18521	5.90439		0	0.0461538	0.866314		0.871829	0.151967	0.848033		3.88948	0.62697	-2.04234
																		1.32616	0.815347	0.51081	0	0			2.41389	6.18014		0	0.0305344	0.0517586		0.852111	0.142897	0.857103		4.05641	0.62795	-2.1108
																		0.815926	0.815926	0	0	0			3.7896	6.31658		0	0.0220588	0.174913		0.85119	0.178084	0.821916		4.32203	0.529992	-2.13174
																		0.516695	0.516695	0	0	0			3.67241	4.7499		0	0.013986	0.0770199		0.813978	0.121966	0.878034		3.5143	0.678325	-2.41311
																		1.15546	1.15546	0	0	0			3.80349	4.99185		0	0.0496454	0.144764		0.831418	0.135648	0.864352		3.94152	0.700717	-2.36347
																		0	0	0	0	0			3.32598	6.19254		0	0.0145985	0.541854		0.844802	0.151959	0.848041		4.46475	0.667403	-2.36724
																		0.517385	0.517385	0	0	0			4.1217	8.8464		0	0.035461	0.291429		0.878358	0.144392	0.855608		4.41637	0.706535	-2.32661
																		0.365625	0.365625	0	0	0			3.58526	8.08604		0	0.0482759	0.534286		0.874895	0.122196	0.877804		3.57559	0.717933	-2.2158
																		1.5869	0.818076	0	0.768822	0			3.64828	8.22272		0	0.0264901	0.895283		0.866196	0.145978	0.854022		4.02071	0.65634	-2.24572
																		2.60965	0.818058	0.5135	0.774125	0.503971			3.39116	7.40784		1	0.0416667	0.138746		0.898233	0.178558	0.821442		4.5453	0.560878	-1.98477
																		0.869817	0.365846	0	0	0.503971			2.81947	6.87258		1	0.0245902	0.254856		0.848583	0.125418	0.874582		3.91525	0.672724	-2.33851
																		1.59012	0.818003	0	0.772115	0			3.37092	7.10173		0	0.0305344	0.0104965		0.85553	0.136425	0.863575		3.88939	0.632119	-2.13771
																		0.818982	0.818982	0	0	0			2.4555	5.16392		0	0.0220588	0.0905589		0.882082	0.138079	0.861921		3.58813	0.63829	-2.16806
																		1.8082	0.517904	0.5135	0.776795	0			4.2196	8.29465		0	0.013986	0.0927021		0.88619	0.137007	0.862993		3.81303	0.617484	-2.22035
																		1.02102	0.518511	0	0	0.50251			4.09697	9.28469		0	0.0496454	0.101154		0.869816	0.111927	0.888073		3.42785	0.713582	-2.20989
																		1.64127	0.366643	0	0.772115	0.50251			2.80364	8.51946		0	0.0145985	0.193272		0.868862	0.142832	0.857168		3.81017	0.608769	-2.089
																		0.519117	0.519117	0	0	0			3.6204	10.051		0	0.035461	0.0910807		0.884666	0.163517	0.836483		4.24741	0.600722	-2.06574
																		1.24665	0.733147	0.5135	0	0			3.94963	8.54554		0	0.0482759	0.212918		0.854252	0.146303	0.853697		3.80514	0.632375	-2.17274
																		1.29314	0.51901	0	0.774125	0			3.55508	8.14781		0	0.0264901	0.219408		0.865233	0.134922	0.865078		3.68499	0.648687	-2.13771
																		0.820994	0.820994	0	0	0			3.35447	5.24793		1	0.184211	2.73996		0.883443	0.162731	0.837269		4.45727	0.646209	-2.11973
																		3.02767	0.733806	1.01895	0.769478	0.505441			3.1294	9.13634		1	0.122222	3.91405		0.869558	0.10845	0.89155		3.30096	0.696338	-2.15789
																		0.820178	0.820178	0	0	0			2.2192	8.80955		1	0.0816327	3.3871		0.885609	0.152663	0.847337		4.20207	0.643346	-2.28284
																		2.01882	0.732538	0.512152	0.774125	0			2.17765	7.86459		1	0.079646	1.41731		0.847195	0.156649	0.843351		4.18495	0.600532	-2.20042
																		0.51855	0.51855	0	0	0			2.93273	8.46404		1	0.0353982	2.54862		0.85194	0.160069	0.839931		4.04667	0.582395	-2.11159
																		1.33369	0.820192	0.5135	0	0			3.02772	6.29969		0	0.0416667	0.71356		0.874016	0.117611	0.882389		3.4191	0.679385	-2.21287
																		0.820466	0.820466	0	0	0			3.78152	7.45439		0	0.0461538	0.853538		0.863425	0.125367	0.874633		3.57677	0.659254	-2.13115
																		0.820722	0.820722	0	0	0			3.20102	10.6006		0	0.0305344	0.0455635		0.873177	0.135714	0.864286		3.65543	0.625267	-2.03057
																		1.0986	1.0986	0	0	0			2.98193	12.1345		0	0.0220588	0.326481		0.854662	0.149905	0.850095		3.93891	0.64437	-2.17662
																		0.819066	0.819066	0	0	0			3.23069	7.79319		0	0.013986	0.380697		0.860627	0.11916	0.88084		3.50372	0.681726	-2.22608
																		1.1577	1.1577	0	0	0			3.11813	7.50833		0	0.0496454	0.35531		0.880733	0.136409	0.863591		4.56469	0.742721	-2.52496
																		0.365809	0.365809	0	0	0			1.80309	6.3397		0	0.0145985	0.44155		0.859706	0.166662	0.833338		4.41057	0.632383	-2.24273
																		0.818139	0.818139	0	0	0			2.84126	6.26497		0	0.035461	0.213683		0.838261	0.142934	0.857066		3.75194	0.637591	-2.04213
																		1.53314	0.518364	0.51081	0	0.503971			2.01005	6.1946		0	0.0482759	0.587577		0.86759	0.153796	0.846204		4.31352	0.627275	-2.22915
																		0.512152	0	0.512152	0	0			2.40205	6.66241		0	0.0264901	0.317999		0.86543	0.135714	0.864286		3.76927	0.66989	-2.18567
																		1.33056	0.81975	0.51081	0	0			3.47268	5.60338		1	0.538462	1.89457		0.858414	0.140052	0.859948		3.61128	0.647933	-2.20528
																		1.90994	0.819877	0	1.09007	0			3.40513	7.19854		1	0.0353982	1.58953		0.825416	0.14828	0.85172		4.4101	0.681242	-2.29216
																		2.42316	0.819986	0.512152	1.09102	0			3.29197	7.34154		0	0.0245902	0.346202		0.848827	0.114457	0.885543		3.10803	0.63102	-2.11399
																		0.366404	0.366404	0	0	0			3.46499	6.27771		0	0.0305344	0.0228827		0.873562	0.135394	0.864606		3.74894	0.657703	-2.14087
																		0.366098	0.366098	0	0	0			2.75638	4.27423		0	0.0220588	0.0756487		0.876034	0.115818	0.884182		3.30011	0.641058	-2.22757
																		1.90876	0.818696	0	1.09007	0			2.33179	4.23624		0	0.013986	0.0968345		0.867492	0.127303	0.872697		3.45905	0.623338	-2.12654
																		0.818754	0.818754	0	0	0			3.6282	3.94626		0	0.0496454	0.111713		0.840162	0.145705	0.854295		4.02501	0.637127	-2.18608
																		1.15695	1.15695	0	0	0			3.6773	4.79308		0	0.0145985	0.225919		0.863747	0.107316	0.892684		3.48122	0.750529	-2.44842
																		0.876351	0.365542	0.51081	0	0			2.21979	6.79166		0	0.035461	0.118437		0.89088	0.149442	0.850558		3.45427	0.555233	-1.86033
																		1.82395	0.729169	0	1.09478	0			2.64424	9.1106		0	0.0482759	0.251685		0.897195	0.187408	0.812592		4.83033	0.586339	-1.96759
																		1.31919	0.815222	0	0	0.503971			3.35717	11.2277		0	0.0264901	0.23907		0.882317	0.11352	0.88648		3.09324	0.655866	-2.10335
																		1.13572	0.364254	0	0.771468	0			2.66566	10.3289		0	0.0416667	0.521253		0.836085	0.136123	0.863877		3.85231	0.669881	-2.28406
																		1.82788	1.31438	0.5135	0	0			3.32691	10.1267		0	0.0245902	1.01283		0.854593	0.136126	0.863874		3.68848	0.642053	-2.34347
																		0.727763	0.727763	0	0	0			3.57815	9.03638		0	0.0461538	0.901394		0.899544	0.148878	0.851122		3.76891	0.574203	-2.05205
																		0.726435	0.726435	0	0	0			4.00388	10.58		0	0.0305344	0.0476868		0.867607	0.134677	0.865323		3.58173	0.632289	-2.08748
																		2.08461	1.31049	0	0.774125	0			4.66017	9.06558		0	0.0220588	0.138967		0.846267	0.150469	0.849531		4.22893	0.614349	-2.13543
																		0.725573	0.725573	0	0	0			3.29949	5.27034		0	0.013986	0.084772		0.845813	0.14674	0.85326		3.56174	0.555952	-1.90255
																		0.81108	0.81108	0	0	0			4.47831	4.95539		0	0.0496454	0.100931		0.801181	0.141076	0.858924		3.83993	0.651751	-2.26082
																		1.22659	0.724079	0	0	0.50251			3.40627	5.00624		0	0.0145985	0.165068		0.899668	0.199553	0.800447		4.63278	0.506982	-1.79356
																		0.80938	0.80938	0	0	0			2.56918	12.3434		0	0.035461	0.112312		0.873688	0.129824	0.870176		3.79551	0.665545	-2.26293
																		0.512275	0.512275	0	0	0			3.48491	10.1895		0	0.0482759	0.225986		0.85773	0.153885	0.846115		4.47761	0.670465	-2.18965
																		0.362233	0.362233	0	0	0			3.82631	14.791		0	0.0264901	0.27243		0.870863	0.130128	0.869872		3.94117	0.692541	-2.24373
																		1.52828	0.512153	0.512152	0	0.503971			2.7854	16.9375		1	0.538462	5.01589		0.855979	0.126132	0.873868		3.94056	0.69814	-2.30794
																		0	0	0	0	0			4.08073	19.9754		1	0.257143	4.85732		0.841905	0.143866	0.856134		4.29704	0.700792	-2.32223
																		1.64741	0.361795	0.5135	0.772115	0			3.32595	6.09399		1	0.122222	5.89416		0.855633	0.121804	0.878196		3.2975	0.616429	-2.13782
																		1.13627	0.362147	0	0.774125	0			2.89089	6.35954		1	0.0816327	0.807507		0.844047	0.126557	0.873443		3.63951	0.693195	-2.1523
																		0	0	0	0	0			2.97007	3.43194		1	0.079646	0.596362		0.902971	0.179813	0.820187		4.5706	0.594638	-2.10555
																		0	0	0	0	0			4.83005	5.74446		0	0.0661157	0.136867		0.86312	0.136539	0.863461		3.26664	0.580219	-2.00833
																		2.14857	0.361795	0.512152	0.772115	0.50251			2.8351	2.85251		0	0.0416667	0.192387		0.848251	0.127848	0.872152		3.68371	0.662897	-2.19496
																		1.7916	0	0.5135	0.774125	0.503971			3.90777	2.15285		0	0.0245902	0.29522		0.88513	0.13375	0.86625		4.4493	0.805966	-2.67154
																		0.512152	0	0.512152	0	0			3.89974	2.70102		1	0.0305344	1.32498		0.862913	0.170643	0.829357		4.73848	0.615209	-2.16659
																		0.772115	0	0	0.772115	0			3.8628	5.66054		0	0.0220588	0.221061		0.863171	0.121539	0.878461		3.36497	0.68713	-2.10227
																		0	0	0	0	0			4.76079	1.87939		0	0.013986	0.725217		0.890905	0.101798	0.898202		3.09552	0.652699	-2.27248
																		0.774125	0	0	0.774125	0			2.77955	4.743		0	0.0145985	0.574876		0.867686	0.1483	0.8517		3.896	0.607504	-1.95535
																		0	0	0	0	0			4.85374	4.1644		0	0.035461	0.890869		0.897217	0.15386	0.84614		4.08206	0.630923	-2.26736
																		0	0	0	0	0			4.00134	1.40367		0	0.0482759	1.16052		0.853553	0.154582	0.845418		4.41379	0.659255	-2.1756
																		0	0	0	0	0			5.07531	2.64365		0	0.0264901	1.0639		0.824309	0.111609	0.888391		3.08311	0.627728	-2.07335
																		0	0	0	0	0			4.33192	2.62188		1	0.0816327	1.32696		0.862442	0.142724	0.857276		3.78199	0.630835	-2.12253
																		0.5135	0	0.5135	0	0			6.26913	5.40342		1	0.0353982	3.99619		0.856751	0.147599	0.852401		4.41528	0.687995	-2.31579
																		0	0	0	0	0			7.3574	4.88885		0	0.0661157	0.168292		0.851209	0.109408	0.890592		3.33152	0.705739	-2.26414
																		0.512152	0	0.512152	0	0			5.33214	4.65867		0	0.0416667	0.181378		0.851232	0.157241	0.842759		4.28106	0.615736	-2.03842
																		0	0	0	0	0			7.1889	7.93923		0	0.0245902	0.336081		0.854768	0.120949	0.879051		3.71796	0.674812	-2.14806
																		0	0	0	0	0			4.48704	4.85221		0	0.0461538	0.264288		0.851586	0.131707	0.868293		3.89595	0.623118	-2.04579
																		0	0	0	0	0			4.74395	4.80069		0	0.0220588	1.24372		0.829233	0.143947	0.856053		4.08	0.662956	-2.23505
																		0.875908	0.362408	0.5135	0	0			4.93277	10.1678		0	0.0145985	0.530463		0.873118	0.172927	0.827073		4.88887	0.658195	-2.32253
																		0.362053	0.362053	0	0	0			7.28924	11.0698		0	0.035461	0.777517		0.885171	0.157387	0.842613		4.65868	0.693331	-2.24283
																		2.29715	0.512887	0.51081	0.769478	0.503971			5.95561	8.61961		0	0.0482759	0.675508		0.866115	0.101744	0.898256		3.13698	0.720043	-2.2857
																		1.28362	0	0.512152	0.771468	0			5.47134	11.6813		0	0.0264901	0.809444		0.859313	0.152308	0.847692		4.26976	0.647898	-2.30256
																		0.362309	0.362309	0	0	0			5.2295	5.68144		1	0.122222	6.13844		0.861655	0.123887	0.876113		3.76291	0.740715	-2.43263
																		0.868363	0.362922	0	0	0.505441			4.26672	1.44928		1	0.0816327	3.81134		0.84928	0.139673	0.860327		3.26251	0.56688	-1.92316
																		1.02792	1.02792	0	0	0			6.49125	0.816795		1	0.0353982	3.10469		0.871707	0.128084	0.871916		3.40455	0.636181	-2.19096
																		1.02932	1.02932	0	0	0			5.52808	0.666845		0	0.0661157	0.43011		0.875134	0.134606	0.865394		3.68825	0.641668	-2.15953
																		0.515007	0.515007	0	0	0			5.60591	3.37198		0	0.0416667	0.545581		0.872048	0.164449	0.835551		4.50318	0.634311	-2.27895
																		0.81621	0.81621	0	0	0			5.60582	5.31454		0	0.0461538	0.531664		0.848737	0.127927	0.872073		3.65481	0.633956	-2.17685
																		1.02736	0.516554	0.51081	0	0			4.48625	4.50398		0	0.0220588	0.910547		0.862152	0.142558	0.857442		4.26627	0.643175	-2.18233
																		0.818648	0.818648	0	0	0			4.04489	1.64416		0	0.0496454	0.930492		0.843741	0.142245	0.857755		4.18537	0.654522	-2.23195
																		0.518088	0.518088	0	0	0			4.06059	1.4393		0	0.0145985	0.473927		0.837972	0.146123	0.853877		4.27086	0.660749	-2.26089
																		1.33322	0.821065	0.512152	0	0			0.523739	5.06469		0	0.035461	0.509455		0.894164	0.141766	0.858234		3.87309	0.62958	-2.17918
																		1.03874	1.03874	0	0	0			1.97348	1.22012		0	0.0482759	0.660874		0.874153	0.158032	0.841968		4.32365	0.643317	-2.1838
																		1.55213	1.03998	0.512152	0	0			2.89127	2.27417		0	0.0264901	0.80832		0.839049	0.165627	0.834373		4.28871	0.650479	-2.17421
																		1.33753	0.824034	0.5135	0	0			3.87541	2.6503		1	0.257143	2.29169		0.837544	0.150533	0.849467		4.18132	0.62449	-2.08055
																		0.823602	0.823602	0	0	0			3.23843	2.83462		1	0.079646	2.36705		0.845195	0.171012	0.828988		4.69376	0.621513	-2.14201
																		0.368941	0.368941	0	0	0			2.01673	6.13661		1	0.0353982	8.3075		0.862274	0.144691	0.855309		3.84313	0.617138	-2.15468
																		0.824521	0.824521	0	0	0			2.6812	6.75562		0	0.0416667	0.340814		0.870943	0.14941	0.85059		3.91744	0.593988	-2.27504
																		1.04408	1.04408	0	0	0			1.54192	5.37578		0	0.0245902	0.848988		0.863243	0.15374	0.84626		4.68155	0.695628	-2.28579
																		1.33083	1.33083	0	0	0			2.37448	13.664		0	0.0461538	0.452048		0.845618	0.137501	0.862499		3.69413	0.592919	-2.05211
																		0.824824	0.824824	0	0	0			1.44232	10.3256		1	0.0305344	4.07745		0.8706	0.126136	0.873864		3.62292	0.654886	-2.14156
																		1.33348	1.33348	0	0	0			1.28439	7.05635		0	0.035461	0.439869		0.862783	0.147566	0.852434		4.05222	0.603403	-2.10433
																		1.33318	1.33318	0	0	0			2.88634	6.24043		0	0.0482759	0.517849		0.851721	0.143361	0.856639		3.71339	0.599362	-2.1282
																		1.33657	1.33657	0	0	0			1.56236	2.72019		0	0.0264901	0.489283		0.87958	0.136853	0.863147		3.7881	0.654903	-2.15685
																		2.18614	1.17136	0.51081	0	0.503971			0.869336	3.02603		1	0.0816327	2.73199		0.871637	0.128485	0.871515		3.72939	0.659465	-2.19941
																		1.33506	1.33506	0	0	0			3.01286	11.1725		1	0.079646	1.5545		0.844581	0.15341	0.84659		4.42237	0.63771	-2.24238
																		0.827299	0.827299	0	0	0			2.58152	6.4087		0	0.0661157	0.368588		0.888667	0.167416	0.832584		4.37214	0.616774	-2.20163
																		0.82661	0.82661	0	0	0			3.29282	2.91197		0	0.0416667	0.590596		0.844432	0.123568	0.876432		3.72649	0.682072	-2.31534
																		1.59936	0.825904	0	0.77346	0			1.65074	3.11055		0	0.0305344	4.28408		0.844718	0.144339	0.855661		3.92478	0.618223	-2.14355
																		2.10182	1.33103	0	0.770794	0			3.40787	3.22954		0	0.0220588	1.0618		0.837335	0.131852	0.868148		3.76832	0.610304	-2.0107
																		2.10371	1.33026	0	0.77346	0			1.45519	4.11603		0	0.013986	1.41165		0.859063	0.140965	0.859035		3.99393	0.619888	-2.07063
																		1.16267	1.16267	0	0	0			1.5088	7.50698		0	0.0496454	0.737271		0.880959	0.139683	0.860317		3.71417	0.648981	-2.13914
																		1.93352	1.16006	0	0.77346	0			2.44723	3.88098		0	0.0145985	0.38242		0.848357	0.140278	0.859722		3.85404	0.648838	-2.09341
																		0	0	0	0	0			1.11514	3.59444		0	0.035461	0.662729		0.865707	0.155926	0.844074		4.21373	0.627062	-2.0885
																		1.50796	0.731824	0	0.776138	0			2.14937	4.14364		0	0.0264901	0.582998		0.891461	0.119065	0.880935		3.15156	0.640376	-2.04442
																		1.32135	0.817375	0	0	0.503971			2.94492	5.89601		1	0.0245902	1.81854		0.814345	0.147061	0.852939		4.02856	0.596405	-2.08738
																		1.13701	0.365541	0	0.771468	0			3.87256	6.02325		0	0.0461538	0.828369		0.849732	0.0814951	0.918505		2.46376	0.772608	-2.34461
																		0.81653	0.81653	0	0	0			4.36603	6.40738		0	0.0305344	2.39315		0.870715	0.168014	0.831986		4.42202	0.589646	-2.08254
																		0.364694	0.364694	0	0	0			3.52916	5.60911		0	0.0220588	0.659423		0.896587	0.149696	0.850304		4.04809	0.627651	-2.09719
																		1.31607	0.813563	0	0	0.50251			3.49822	7.44027		0	0.013986	0.661102		0.836244	0.133065	0.866935		3.53999	0.6281	-2.16329
																		0.725789	0.725789	0	0	0			3.45659	4.88832		1	0.0496454	1.83491		0.871623	0.169041	0.830959		5.1506	0.713436	-2.49592
																		0.363442	0.363442	0	0	0			3.24184	5.10199		1	0.0661157	0.457618		0.83547	0.167249	0.832751		4.29534	0.576547	-2.18618
																		0.514089	0.514089	0	0	0			5.09892	5.4866		1	0.538462	6.08341		0.890707	0.143442	0.856558		4.46653	0.749273	-2.45471
																		0.514189	0.514189	0	0	0			5.04624	8.06759		1	0.257143	2.26088		0.869896	0.151403	0.848597		4.14778	0.58787	-2.05968
																		1.31606	0.812086	0	0	0.503971			5.51577	11.4599		1	0.122222	3.01407		0.859129	0.161155	0.838845		4.05376	0.589111	-2.1207
																		0.5135	0	0.5135	0	0			4.03325	5.72022		0	0.0353982	3.25592		0.864456	0.157885	0.842115		4.30723	0.594152	-1.98377
																		0.513698	0.513698	0	0	0			7.66052	5.2981		0	0.0661157	2.1791		0.8457	0.147221	0.852779		4.37959	0.683193	-2.29034
																		0.513783	0.513783	0	0	0			5.25335	8.16251		0	0.0416667	1.77437		0.878242	0.140625	0.859375		4.26434	0.675478	-2.2816
																		1.53323	1.02925	0	0	0.503971			5.83691	9.57562		0	0.0245902	2.45784		0.884266	0.133749	0.866251		3.3579	0.597088	-2.05969
																		0.812726	0.812726	0	0	0			6.30437	5.21939		0	0.0461538	1.05935		0.860652	0.155038	0.844962		4.06702	0.588437	-2.11963
																		1.28356	0.514082	0	0.769478	0			6.75321	0.907795		0	0.0220588	1.02873		0.862947	0.151973	0.848027		3.8222	0.573468	-2.13402
																		0.514146	0.514146	0	0	0			7.10424	0.643449		0	0.013986	0.86732		0.894988	0.16566	0.83434		4.18998	0.578509	-2.01909
																		0.774125	0	0	0.774125	0			3.82544	0.644057		0	0.0496454	2.52089		0.841497	0.150059	0.849941		4.2438	0.625343	-2.22393
																		0.363599	0.363599	0	0	0			3.4135	1.11546		0	0.035461	1.00999		0.876208	0.166758	0.833242		4.40407	0.638816	-2.11702
																		0.503971	0	0	0	0.503971			5.10589	0.576849		0	0.0264901	1.82243		0.862101	0.142169	0.857831		3.72362	0.611592	-2.11031
																		0	0	0	0	0			5.59221	6.24895		1	0.538462	6.12749		0.860829	0.101971	0.898029		3.0496	0.714099	-2.26437
																		0.364092	0.364092	0	0	0			5.52401	9.44533		1	0.257143	3.40212		0.850976	0.146254	0.853746		4.19457	0.666751	-2.10859
																		0.514962	0.514962	0	0	0			5.698	4.87069		0	0.184211	4.53289		0.879419	0.143139	0.856861		4.30097	0.725535	-2.46114
																		0	0	0	0	0			4.09796	6.82337		0	0.122222	4.21506		0.890326	0.14581	0.85419		4.17504	0.64422	-2.10442
																		0.364669	0.364669	0	0	0			4.10448	5.0416		0	0.0816327	2.54913		0.874795	0.178693	0.821307		4.21173	0.487561	-1.82586
																		0	0	0	0	0			1.50929	10.6924		0	0.079646	5.26452		0.83589	0.136637	0.863363		3.87973	0.665243	-2.32124
																		0.364133	0.364133	0	0	0			2.33729	10.5806		0	0.0353982	2.65562		0.859521	0.158458	0.841542		4.33444	0.58086	-2.08916
																		0.510179	0	0.510179	0	0			2.23024	10.9597		1	0.0416667	4.90092		0.870325	0.139517	0.860483		4.02055	0.680469	-2.22795
																		0	0	0	0	0			3.18884	5.24435		1	0.0461538	1.4382		0.877483	0.173984	0.826016		4.85029	0.622482	-2.1519
																		0	0	0	0	0			1.9094	12.7121		0	0.0220588	0.738488		0.876395	0.156634	0.843366		4.23073	0.637936	-2.21086
																		0	0	0	0	0			1.08123	12.9381		0	0.013986	1.42316		0.877272	0.171158	0.828842		4.63423	0.62702	-2.29424
																		0	0	0	0	0			1.08064	12.3287		0	0.0496454	3.3534		0.90411	0.147103	0.852897		4.33482	0.62943	-2.13554
																		0	0	0	0	0			1.52804	12.4817		0	0.0145985	2.89044		0.852682	0.132797	0.867203		3.97416	0.68015	-2.33359
																		0	0	0	0	0			1.39943	19.227		0	0.035461	1.31622		0.867186	0.147948	0.852052		4.2582	0.644953	-2.23659
																		0	0	0	0	0			2.50054	20.6412		0	0.0482759	2.56108		0.878487	0.134516	0.865484		4.12522	0.683154	-2.31882
																		0	0	0	0	0			3.02519	32.368		0	0.0264901	2.03518		0.874584	0.144342	0.855658		4.43989	0.682661	-2.22789
																		0	0	0	0	0			4.21965	22.9669		1	0.257143	2.84494		0.884032	0.148076	0.851924		3.80685	0.630036	-2.27286
																		0.512152	0	0.512152	0	0			2.28928	26.1374		1	0.184211	4.60834		0.857195	0.114355	0.885645		2.99745	0.588832	-2.11763
																		1.01478	0	0.51081	0	0.503971			4.29335	22.4553		1	0.0661157	1.97194		0.824185	0.115252	0.884748		3.64241	0.722968	-2.50242
																		0.505441	0	0	0	0.505441			2.70781	26.1551		0	0.0245902	1.72062		0.831961	0.159724	0.840276		4.74412	0.653677	-2.28653
																		0.503971	0	0	0	0.503971			3.894	12.9647		0	0.0461538	2.98372		0.882528	0.150693	0.849307		4.0466	0.619229	-2.1824
																		0.512152	0	0.512152	0	0			4.72013	22.8285		0	0.0220588	0.439782		0.896772	0.144236	0.855764		4.1502	0.686155	-2.31014
																		0.714824	0	0	0	0.714824			2.99996	19.198		0	0.013986	2.31347		0.855859	0.131408	0.868592		3.71044	0.687209	-2.26115
																		0.712723	0	0	0	0.712723			2.78259	31.1934		0	0.0496454	2.32782		0.862081	0.135657	0.864343		3.68049	0.636339	-2.06948
																		1.01625	0	0.51081	0	0.505441			3.9464	11.727		0	0.0145985	1.84922		0.831837	0.120182	0.879818		3.47458	0.674792	-2.17761
																		0.512152	0	0.512152	0	0			5.3638	29.878		0	0.035461	0.604741		0.838271	0.134279	0.865721		3.62848	0.636622	-2.15394
																		0.365166	0.365166	0	0	0			5.64164	22.698		0	0.0482759	2.02032		0.863455	0.159516	0.840484		4.42453	0.609562	-2.09658
																		0.503971	0	0	0	0.503971			5.98634	27.8663		0	0.0264901	2.4042		0.877297	0.158298	0.841702		4.44723	0.62401	-2.14016
																		0	0	0	0	0			5.85687	23.2125		1	0.122222	4.51487		0.857487	0.110564	0.889436		3.00698	0.628886	-2.14306
																		0.503971	0	0	0	0.503971			4.38213	19.7618		1	0.0245902	4.72624		0.850303	0.155913	0.844087		4.28666	0.625895	-2.15411
																		0.772115	0	0	0.772115	0			4.27686	10.0423		1	0.0816327	2.58424		0.883461	0.131515	0.868485		3.80483	0.676764	-2.31308
																		0.867715	0.365205	0	0	0.50251			4.83164	3.92055		1	0.079646	2.01893		0.904252	0.143447	0.856553		4.32489	0.691228	-2.21461
																		1.64384	0.365742	0	0.774125	0.503971			4.35026	8.81295		1	0.0416667	2.48992		0.836645	0.165428	0.834572		4.5731	0.638492	-2.21344
																		0.878433	0.366281	0.512152	0	0			7.00801	9.3358		0	0.0245902	3.04219		0.855989	0.111488	0.888512		3.13575	0.630906	-2.18802
																		0.518047	0.518047	0	0	0			4.5524	10.0983		0	0.0461538	1.39131		0.865291	0.133546	0.866454		4.12968	0.679425	-2.14866
																		0.519526	0.519526	0	0	0			6.17522	7.70851		0	0.0305344	2.36768		0.8664	0.166371	0.833629		4.34267	0.571033	-2.12115
																		0.825013	0.825013	0	0	0			4.85909	6.46258		0	0.0220588	0.983518		0.891395	0.128158	0.871842		3.92047	0.751366	-2.34034
																		0	0	0	0	0			4.35715	3.62759		0	0.013986	1.1988		0.824252	0.097031	0.902969		2.6277	0.695022	-2.14776
																		0.87349	0.369502	0	0	0.503987			4.33057	7.82603		0	0.0496454	1.50242		0.881076	0.136662	0.863338		4.05163	0.666221	-2.23004
																		0.524061	0.524061	0	0	0			5.5748	7.19898		1	0.0145985	3.00937		0.865268	0.132519	0.867481		3.86363	0.718575	-2.17069
																		0.503971	0	0	0	0.503971			6.14037	4.935		1	0.035461	8.53222		0.874087	0.166814	0.833186		4.23267	0.571288	-2.04972
																		1.38773	0.371604	0.512152	0	0.503971			5.03169	3.83675		0	0.0264901	1.89641		0.86914	0.139498	0.860502		3.79332	0.616803	-2.21252
																		1.85646	0.372159	0	0.769478	0.714824			3.96391	3.19069		0	0.0816327	2.77498		0.879053	0.130922	0.869078		3.8301	0.681032	-2.22521
																		1.03107	0.527098	0	0	0.503971			5.10154	4.06636		1	0.079646	2.87833		0.842758	0.146067	0.853933		4.14888	0.671542	-2.29575
																		0.747657	0.747657	0	0	0			3.10826	5.60569		0	0.0661157	1.95076		0.88113	0.148494	0.851506		4.16619	0.711605	-2.30224
																		0.886539	0.374387	0.512152	0	0			4.70457	5.70743		1	0.0461538	0.311029		0.847239	0.145628	0.854372		3.98329	0.653275	-2.14221
																		1.65306	0.374947	0	0.774125	0.503987			5.01283	6.01349		0	0.013986	0.80227		0.826018	0.16283	0.83717		3.98742	0.564663	-2.01528
																		0.772115	0	0	0.772115	0			4.19803	5.48456		1	0.0496454	1.82231		0.885301	0.149258	0.850742		3.89889	0.583215	-2.00451
																		0.889008	0.375508	0.5135	0	0			4.66699	3.55833		0	0.0482759	2.0201		0.866277	0.196572	0.803428		4.93881	0.550465	-2.11735
																		1.08673	0.37607	0	0	0.710656			4.30997	4.15353		0	0.0264901	2.30103		0.869726	0.157379	0.842621		4.24296	0.595944	-2.08901
																		0	0	0	0	0			4.4033	5.93218		1	0.257143	1.5231		0.86864	0.117133	0.882867		3.13001	0.659412	-1.97396
																		1.35438	0.842224	0.512152	0	0			3.84852	3.67034		1	0.0416667	1.33082		0.855052	0.145533	0.854467		3.99462	0.645244	-2.10843
																		0.890717	0.377217	0.5135	0	0			4.90275	4.03853		1	0.0245902	2.87052		0.859718	0.165487	0.834513		4.82719	0.60622	-2.14244
																		2.16284	0.377762	0.510179	0.769478	0.505421			4.748	4.17798		0	0.0661157	1.50997		0.837188	0.160188	0.839812		4.18138	0.611349	-1.84219
																		0.512152	0	0.512152	0	0			4.18473	4.72156		1	0.0416667	2.35478		0.874106	0.185433	0.814567		4.58253	0.582628	-2.12612
																		0	0	0	0	0			5.64488	2.84673		0	0.0245902	2.93769		0.844727	0.140666	0.859334		3.85325	0.608653	-2.15871
																		0	0	0	0	0			4.84899	2.95707		0	0.0461538	1.65921		0.854339	0.157206	0.842794		4.66125	0.655887	-2.19132
																		0	0	0	0	0			3.86042	3.71342		0	0.0305344	3.02032		0.842682	0.138711	0.861289		3.94229	0.669813	-2.15645
																		0	0	0	0	0			4.98848	3.39486		0	0.0220588	3.07928		0.886803	0.129287	0.870713		3.50705	0.613763	-2.09814
																		1.59404	0	0	1.09007	0.503971			5.27303	3.84182		1	0.013986	2.08316		0.872093	0.12628	0.87372		3.78302	0.709479	-2.36686
																		0	0	0	0	0			3.94573	5.08015		1	0.0482759	2.4063		0.839047	0.170451	0.829549		4.49563	0.627541	-2.18011
																		1.09478	0	0	1.09478	0			4.71656	5.44606		1	0.184211	3.95936		0.870404	0.150286	0.849714		4.53201	0.660689	-2.23059
																		0	0	0	0	0			5.40064	3.46569		1	0.0461538	2.42203		0.852989	0.140356	0.859644		3.94723	0.664809	-2.36934
																		0	0	0	0	0			4.12881	5.20721		1	0.0482759	2.42749		0.867554	0.157895	0.842105		3.97465	0.600088	-2.08269
																		1.59781	0	0	1.09384	0.503971			5.45692	8.03344		1	0.0264901	1.87148		0.89554	0.166021	0.833979		4.77735	0.619185	-2.21325
																		2.10234	0	0.510179	1.08821	0.503951			3.98715	5.8034		1	0.0416667	2.14828		0.870856	0.139506	0.860494		3.74124	0.605757	-2.11676
																		0	0	0	0	0			5.4781	2.80031		1	0.0220588	3.26262		0.882669	0.120209	0.879791		3.23125	0.61729	-2.11117
																		0.505441	0	0	0	0.505441			5.40266	4.3388		1	0.079646	4.47585		0.839573	0.156592	0.843408		4.46999	0.651785	-2.23682
																		0.503971	0	0	0	0.503971			4.92783	7.91993		1	0.0305344	3.71567		0.882115	0.136857	0.863143		3.60911	0.598517	-2.17145
																		0	0	0	0	0			5.38154	5.66343		0	0.0220588	4.0752		0.827363	0.144092	0.855908		4.11677	0.66536	-2.09145
																		0	0	0	0	0			4.62693	6.96179		0	0.013986	3.98458		0.899796	0.166381	0.833619		4.6047	0.634505	-2.28244
																		0.378895	0.378895	0	0	0			2.90246	9.17266		1	0.0145985	3.796		0.893124	0.151478	0.848522		3.94602	0.567173	-2.00873
																		0.505441	0	0	0	0.505441			3.69376	7.42452		0	0.0264901	3.08631		0.872701	0.159704	0.840296		3.86872	0.579678	-2.00895
																		0.88492	0.379463	0	0	0.505457			4.08037	5.41816		1	0.0661157	4.24904		0.840762	0.131404	0.868596		3.92059	0.663398	-2.13785
																		1.26664	0.761204	0	0	0.505441			4.44854	7.12123		1	0.0416667	7.85113		0.85838	0.142666	0.857334		3.73402	0.630483	-2.16812
																		0.76349	0.76349	0	0	0			3.61658	6.22221		1	0.0245902	3.34025		0.828488	0.127544	0.872456		3.88525	0.695475	-2.39939
																		0.765785	0.765785	0	0	0			3.33805	2.70968		1	0.0461538	6.55149		0.864248	0.144719	0.855281		3.92829	0.592902	-2.15778
																		2.13081	0.856189	0	0.772115	0.50251			4.45615	3.08776		1	0.0305344	4.87753		0.876637	0.169349	0.830651		4.28172	0.589151	-1.99066
																		0.887443	0.383472	0	0	0.503971			4.07873	4.95029		1	0.0220588	3.45001		0.869096	0.131304	0.868696		3.21377	0.592151	-2.0605
																		0.384045	0.384045	0	0	0			4.45026	6.02319		1	0.0496454	9.04357		0.872353	0.144013	0.855987		3.97224	0.637298	-2.24076
																		0.770387	0.770387	0	0	0			5.31093	5.60414		1	0.0482759	4.16776		0.869961	0.127558	0.872442		3.59028	0.663471	-2.25064
																		1.3651	0.862586	0	0	0.50251			5.1908	6.73805		1	0.184211	6.19399		0.831516	0.109647	0.890353		3.23123	0.686604	-2.21463
																		1.27779	0.773823	0	0	0.503971			4.31511	6.32802		1	0.0816327	7.17867		0.840534	0.160637	0.839363		4.04621	0.564943	-1.97587
																		0.86641	0.86641	0	0	0			5.18995	6.18054		0	0.0461538	4.36634		0.867346	0.16106	0.83894		4.22816	0.587484	-2.04405
																		0.777249	0.777249	0	0	0			5.11716	6.00166		0	0.0305344	4.74973		0.863688	0.145349	0.854651		3.95241	0.624001	-2.26553
																		2.00663	1.23251	0	0.774125	0			4.32618	6.00978		0	0.0220588	5.20206		0.857983	0.131614	0.868386		3.67642	0.682463	-2.2905
																		1.23605	1.23605	0	0	0			3.41973	6.13914		0	0.013986	5.22168		0.873948	0.145754	0.854246		4.58673	0.722642	-2.33064
																		1.10533	1.10533	0	0	0			2.83191	4.97746		0	0.0145985	2.25578		0.84908	0.168634	0.831366		4.59714	0.628822	-2.30844
																		1.41072	1.41072	0	0	0			5.49921	5.42465		1	0.184211	3.67076		0.861979	0.144017	0.855983		4.21638	0.675808	-2.25933
																		0.873366	0.873366	0	0	0			5.35179	5.12084		1	0.0461538	1.86908		0.867055	0.122824	0.877176		3.49796	0.64538	-2.2035
																		1.61787	1.10437	0.5135	0	0			4.5019	5.13753		1	0.0305344	2.06108		0.861476	0.149014	0.850986		4.41872	0.648334	-2.14016
																		1.40931	1.40931	0	0	0			4.3794	4.78062		1	0.0496454	2.67027		0.875774	0.177613	0.822387		4.2006	0.505832	-1.95641
																		1.1051	1.1051	0	0	0			4.94354	4.68567		0	0.0482759	0.44002		0.868527	0.151805	0.848195		4.08265	0.639653	-2.11145
																		1.65652	1.65652	0	0	0			5.24514	3.55733		0	0.0264901	0.435353		0.866674	0.161501	0.838499		4.14999	0.571828	-1.99462
																		2.37925	1.10379	0	0.771468	0.503987			5.09494	5.79437		1	0.538462	4.60079		0.869383	0.139856	0.860144		4.1805	0.709569	-2.29099
																		1.40397	1.40397	0	0	0			6.07007	6.34556		1	0.122222	4.4104		0.857469	0.10531	0.89469		2.75452	0.614124	-1.96297
																		2.15454	1.65057	0	0	0.503971			6.13415	6.53734		1	0.079646	2.70907		0.867603	0.141566	0.858434		3.86717	0.605876	-2.14341
																		1.40373	1.40373	0	0	0			6.16807	5.75844		0	0.035461	3.8513		0.841958	0.151441	0.848559		4.39576	0.631563	-2.11784
																		2.17878	1.40466	0	0.774125	0			6.15131	5.48035		1	0.184211	6.22855		0.854143	0.164984	0.835016		4.54562	0.616772	-2.21652
																		0.550752	0.550752	0	0	0			6.42769	3.30734		1	0.0353982	2.29114		0.90983	0.150448	0.849552		4.49742	0.665384	-2.25306
																		0.869007	0.869007	0	0	0			6.71397	5.57231		0	0.0416667	3.79385		0.858309	0.153862	0.846138		4.49445	0.652751	-2.33713
																		2.68201	1.39775	0.512152	0.772115	0			6.07858	6.22668		0	0.0305344	3.57004		0.842571	0.117425	0.882575		3.54041	0.720342	-2.41421
																		1.37865	0.866494	0.512152	0	0			5.60035	5.8815		0	0.0496454	2.75177		0.890365	0.115938	0.884062		3.45724	0.693709	-2.22586
																		0	0	0	0	0			4.89473	5.5762		1	0.035461	7.35618		0.86483	0.133796	0.866204		3.4541	0.631308	-2.12703
																		1.0586	0.547793	0.51081	0	0			5.8512	4.90626		0	0.0482759	0.395848		0.88125	0.155622	0.844378		4.41204	0.629399	-2.20565
																		0.772032	0.772032	0	0	0			8.21919	5.59878		1	0.538462	6.28848		0.828044	0.119286	0.880714		3.55457	0.723324	-2.37631
																		0.386517	0.386517	0	0	0			4.81479	5.91607		1	0.184211	6.17186		0.893967	0.152587	0.847413		3.62531	0.566638	-1.9471
																		1.88002	0.86241	0.512152	0	0.505457			4.87426	4.64386		1	0.0661157	0.675717		0.88083	0.124864	0.875136		3.36739	0.58691	-1.97306
																		1.5415	0.767378	0	0.774125	0			8.39652	3.03208		0	0.0416667	1.96134		0.878357	0.167166	0.832834		4.2226	0.605093	-2.19259
																		1.91725	1.14513	0	0.772115	0			4.71236	4.1953		1	0.0245902	3.72549		0.890766	0.142966	0.857034		3.75642	0.59862	-2.17676
																		0.887151	0.38171	0	0	0.505441			4.51481	3.83063		1	0.0305344	2.8807		0.867799	0.13907	0.86093		4.0279	0.659906	-2.11683
																		1.51637	1.51637	0	0	0			5.36452	6.88541		0	0.0264901	0.696086		0.868931	0.12035	0.87965		3.57338	0.699497	-2.4043
																		0.755589	0.755589	0	0	0			5.58256	5.27655		1	0.079646	6.59498		0.846715	0.126486	0.873514		3.83748	0.682159	-2.12724
																		1.14616	0.376684	0	0.769478	0			6.6133	6.0574		1	0.0661157	3.32239		0.86592	0.138273	0.861727		3.95113	0.692361	-2.27577
																		0.512152	0	0.512152	0	0			5.58794	6.55733		0	0.0245902	0.195682		0.857487	0.122007	0.877993		3.72181	0.727514	-2.32162
																		1.14797	0.375857	0	0.772115	0			5.36053	6.98465		0	0.0461538	0.210882		0.862913	0.168998	0.831002		4.83471	0.657541	-2.29478
																		0.774125	0	0	0.774125	0			5.86587	5.36775		0	0.0305344	0.209359		0.866584	0.143259	0.856741		3.92115	0.612392	-2.06651
																		0.888715	0.375215	0.5135	0	0			7.02457	5.83035		0	0.0220588	0.282163		0.843059	0.127703	0.872297		3.49966	0.60344	-2.12989
																		0	0	0	0	0			7.36034	4.60304		0	0.013986	0.190409		0.861156	0.175388	0.824612		5.02184	0.615632	-2.14595
																		0	0	0	0	0			7.03836	4.25764		0	0.0264901	0.535385		0.881487	0.174437	0.825563		4.70355	0.608275	-2.32423
																		1.14669	0.374574	0	0.772115	0			6.64351	4.79602		1	0.0661157	3.16674		0.849044	0.152943	0.847057		4.5077	0.650482	-2.31487
																		1.28628	0	0.512152	0.774125	0			7.69787	4.81901		0	0.0461538	0.173126		0.881283	0.136241	0.863759		3.84451	0.65558	-2.23959
																		0.375028	0.375028	0	0	0			7.31478	4.41077		0	0.0305344	0.140249		0.86515	0.123239	0.876761		4.03211	0.699453	-2.29807
																		0	0	0	0	0			6.13757	4.41647		0	0.0220588	0.218251		0.884962	0.15799	0.84201		4.14097	0.624926	-2.10296
																		0	0	0	0	0			6.06752	4.2088		0	0.013986	0.160999		0.831567	0.151463	0.848537		4.21214	0.643847	-2.16262
																		0.888983	0.375482	0.5135	0	0			2.40543	3.60008		0	0.0145985	0.434092		0.885245	0.165866	0.834134		4.69209	0.60148	-2.1546
																		0.88699	0.374838	0.512152	0	0			3.93345	3.13161		0	0.0264901	0.232279		0.896136	0.164537	0.835463		4.66438	0.64262	-2.24908
																		0.529829	0.529829	0	0	0			2.45171	3.63934		1	0.079646	5.81001		0.850109	0.136614	0.863386		3.57166	0.622647	-2.09865
																		0.374002	0.374002	0	0	0			4.65093	2.91017		1	0.0353982	6.89623		0.886355	0.145791	0.854209		3.95887	0.639804	-2.1828
																		0.37445	0.37445	0	0	0			3.24404	3.61721		0	0.0245902	0.255771		0.875816	0.150485	0.849515		4.21343	0.608974	-2.10923
																		0	0	0	0	0			3.55286	2.33945		0	0.0461538	0.363168		0.853471	0.145642	0.854358		3.60696	0.559788	-1.86887
																		0	0	0	0	0			5.03141	2.21873		0	0.0305344	0.288589		0.864759	0.160938	0.839062		4.48694	0.639404	-2.26212
																		0	0	0	0	0			4.70059	1.6913		0	0.0220588	0.450775		0.864411	0.119208	0.880792		3.5943	0.713969	-2.32769
																		0.375096	0.375096	0	0	0			3.7712	2.66784		0	0.013986	0.215771		0.892606	0.126554	0.873446		3.45214	0.652768	-2.16307
																		0.37445	0.37445	0	0	0			4.1478	4.23397		1	0.0496454	3.772		0.870907	0.1209	0.8791		3.62049	0.68622	-2.34885
																		0.5135	0	0.5135	0	0			4.11505	3.35246		0	0.0264901	0.280602		0.871241	0.157188	0.842812		4.31571	0.613027	-2.14178
																		0	0	0	0	0			4.62432	1.51633		1	0.079646	2.18216		0.838772	0.0851416	0.914858		2.50386	0.667897	-2.11231
																		1.01562	0	0.510179	0	0.505441			5.51471	2.67162		0	0.0245902	0.140882		0.882039	0.116198	0.883802		3.60197	0.697998	-2.25104
																		0	0	0	0	0			4.68073	2.38009		0	0.0305344	0.180917		0.876457	0.149537	0.850463		3.89006	0.640501	-2.10725
																		0.530741	0.530741	0	0	0			5.2133	3.90167		0	0.0220588	0.26505		0.844349	0.146302	0.853698		3.73474	0.620456	-2.321
																		0.375291	0.375291	0	0	0			3.37213	4.61413		0	0.013986	0.278834		0.893683	0.144025	0.855975		4.54524	0.706215	-2.23397
																		1.54848	0.531012	0.5135	0	0.503971			3.61613	5.14534		1	0.0496454	2.4323		0.825411	0.175895	0.824105		4.5538	0.590807	-1.94597
																		0	0	0	0	0			4.36975	4.94228		0	0.035461	0.25021		0.885106	0.157303	0.842697		4.49657	0.685938	-2.33895
																		0.376128	0.376128	0	0	0			4.11104	3.19778		0	0.0482759	0.211575		0.844445	0.166425	0.833575		4.46479	0.571538	-2.12924
																		0.754849	0.754849	0	0	0			4.3073	4.1573		0	0.0245902	0.101279		0.860484	0.162467	0.837533		4.09526	0.591323	-2.02886
																		1.19822	1.19822	0	0	0			3.66452	3.6158		0	0.0461538	0.122573		0.851484	0.126439	0.873561		3.34185	0.658665	-2.19095
																		0.537452	0.537452	0	0	0			4.96792	4.33206		0	0.0305344	0.125195		0.850501	0.136404	0.863596		3.52646	0.621095	-2.19627
																		0.539051	0.539051	0	0	0			6.67613	5.22667		0	0.0220588	0.199868		0.899252	0.145544	0.854456		4.19982	0.622753	-2.03506
																		0.855924	0.855924	0	0	0			6.99334	5.5963		0	0.013986	0.130106		0.840022	0.155284	0.844716		4.16392	0.654905	-2.22672
																		2.55425	0.76747	0.512152	0.772115	0.50251			5.31997	3.70263		0	0.0145985	0.231093		0.857425	0.156778	0.843222		4.16938	0.611416	-2.17463
																		1.54351	0.76938	0	0.774125	0			4.40375	4.7152		0	0.035461	0.284039		0.884676	0.1482	0.8518		4.01924	0.60792	-2.13782
																		0.863856	0.863856	0	0	0			4.45732	3.35083		0	0.0482759	0.172411		0.839082	0.115763	0.884237		3.3945	0.68848	-2.31114
																		1.93543	1.16331	0	0.772115	0			6.14587	4.92977		0	0.0264901	0.148218		0.857842	0.117348	0.882652		3.28863	0.67373	-2.11789
																		2.00273	1.2286	0	0.774125	0			4.2182	4.88671		0	0.184211	0.387108		0.878252	0.151703	0.848297		4.2456	0.646748	-2.19356
																		0.778951	0.778951	0	0	0			4.28528	3.11767		0	0.122222	0.122059		0.893961	0.124976	0.875024		3.51964	0.680767	-2.24142
																		1.64674	0.874621	0	0.772115	0			4.53686	3.0563		0	0.0816327	0.181674		0.843708	0.157227	0.842773		4.33553	0.665962	-2.20017
																		1.68174	1.17777	0	0	0.503971			5.76272	1.89784		0	0.079646	0.224271		0.865817	0.136023	0.863977		3.87303	0.588703	-2.14903
																		1.18211	1.18211	0	0	0			5.05285	1.90285		0	0.0661157	0.224175		0.858154	0.151348	0.848652		4.17093	0.640234	-2.1508
																		0.790004	0.790004	0	0	0			3.8137	2.86692		0	0.0416667	0.254757		0.859728	0.140582	0.859418		3.7747	0.622212	-2.1459
																		1.63355	1.63355	0	0	0			4.82728	1.98371		0	0.0245902	0.160763		0.855741	0.136962	0.863038		4.12615	0.696206	-2.20219
																		1.25507	1.25507	0	0	0			6.61984	1.69185		0	0.0461538	0.255254		0.862734	0.111687	0.888313		3.07865	0.666472	-2.20893
																		2.54961	1.26198	0.5135	0.774125	0			5.20489	1.90985		0	0.0305344	0.198089		0.853116	0.12672	0.87328		3.59113	0.686813	-2.39471
																		2.0432	2.0432	0	0	0			5.96323	1.5685		0	0.0220588	0.492683		0.860909	0.1735	0.8265		4.34252	0.571159	-2.04029
																		1.71856	1.20641	0.512152	0	0			4.00043	3.13773		0	0.013986	0.261797		0.83787	0.120242	0.879758		3.63861	0.727548	-2.33976
																		1.27371	1.27371	0	0	0			5.4005	1.14759		0	0.0496454	0.167105		0.855458	0.144364	0.855636		3.78882	0.577158	-1.96504
																		1.8027	1.8027	0	0	0			5.8081	2.33319		0	0.0145985	0.183286		0.849291	0.146954	0.853046		4.19035	0.649642	-2.26097
																		1.66642	1.66642	0	0	0			5.15359	2.80715		0	0.035461	0.147867		0.872029	0.195983	0.804017		4.62243	0.523029	-1.99712
																		0.904025	0.904025	0	0	0			6.16351	1.95789		0	0.0482759	0.19715		0.8548	0.113222	0.886778		3.50192	0.736815	-2.39361
																		1.45687	1.45687	0	0	0			5.00837	2.178		0	0.0264901	0.217201		0.877338	0.118057	0.881943		3.72763	0.737475	-2.34142
																		1.27951	1.27951	0	0	0			4.74949	4.11917		1	0.538462	0.986724		0.845909	0.124945	0.875055		3.46928	0.686085	-2.22361
																		1.81025	1.81025	0	0	0			6.76638	4.59326		0	0.122222	0.335306		0.816149	0.142758	0.857242		4.06768	0.656342	-2.18752
																		1.45836	1.45836	0	0	0			5.68656	3.20695		0	0.0816327	0.447081		0.840194	0.146849	0.853151		4.45517	0.715695	-2.41237
																		1.80931	1.80931	0	0	0			4.70836	3.34596		0	0.079646	0.376286		0.890633	0.137274	0.862726		3.58514	0.639693	-2.14617
																		1.78604	1.28209	0	0	0.503951			5.76615	2.93502		0	0.0353982	0.509429		0.861421	0.134487	0.865513		4.0823	0.724799	-2.19445
																		1.65111	1.14567	0	0	0.505441			6.58682	2.64555		0	0.0661157	0.731486		0.886842	0.125565	0.874435		3.42319	0.617439	-2.08394
																		1.96668	1.45453	0.512152	0	0			5.19144	2.61209		0	0.0416667	0.42585		0.887319	0.115497	0.884503		2.99139	0.605359	-2.10695
																		1.44858	1.44858	0	0	0			6.21474	3.04566		0	0.0245902	0.394673		0.830461	0.149274	0.850726		3.72566	0.603397	-2.14652
																		1.84788	0.56759	0.51081	0.769478	0			4.72525	2.8309		0	0.0461538	0.448267		0.839676	0.120538	0.879462		3.02492	0.590071	-2.08923
																		1.68415	0.400528	0.512152	0.771468	0			5.92096	3.02834		0	0.0305344	0.419698		0.890837	0.145233	0.854767		4.03069	0.596156	-2.10621
																		1.91034	0.895555	0.51081	0	0.503971			5.25909	3.50813		0	0.0220588	1.03545		0.846205	0.111613	0.888387		3.21596	0.671724	-2.31019
																		1.39822	0.892776	0	0	0.505441			7.6269	4.0109		0	0.013986	0.494439		0.898506	0.152302	0.847698		4.54861	0.633691	-2.22076
																		1.66216	0.892685	0	0.769478	0			6.40443	4.57384		0	0.0496454	0.372691		0.852989	0.133972	0.866028		3.61907	0.626175	-2.14688
																		1.25593	1.25593	0	0	0			6.24682	4.33598		0	0.0145985	0.418995		0.875125	0.140152	0.859848		4.29053	0.671562	-2.43859
																		1.93808	1.42592	0.512152	0	0			7.7225	3.31323		0	0.035461	0.279423		0.849765	0.124937	0.875063		3.50598	0.685496	-2.26087
																		0.394674	0.394674	0	0	0			7.98321	2.91262		0	0.0482759	0.389356		0.854759	0.14043	0.85957		3.94797	0.623192	-2.17936
																		1.28628	0	0.512152	0.774125	0			7.23874	3.65377		0	0.0264901	0.548515		0.838981	0.143798	0.856202		3.79357	0.65947	-2.23425
																		0	0	0	0	0			7.62026	3.32425		0	0.538462	1.09538		0.859177	0.140873	0.859127		4.19852	0.644689	-2.22604
																		0.5135	0	0.5135	0	0			7.70698	2.50452		0	0.0816327	0.254065		0.888022	0.124202	0.875798		3.58843	0.676044	-2.31724
																		0	0	0	0	0			6.64367	2.79185		0	0.079646	0.646626		0.859935	0.150426	0.849574		3.87103	0.619188	-2.17053
																		1.16562	0.393505	0	0.772115	0			6.84043	4.46628		0	0.0353982	0.624997		0.895952	0.137287	0.862713		4.05347	0.717963	-2.46529
																		1.33124	0.557111	0	0.774125	0			7.10924	3.62496		0	0.0661157	1.24347		0.840016	0.126309	0.873691		3.92052	0.686047	-2.16735
																		0.557718	0.557718	0	0	0			6.24365	4.88589		0	0.0416667	0.758416		0.839613	0.106904	0.893096		2.96721	0.691427	-2.0756
																		0.905719	0.393567	0.512152	0	0			7.48659	4.38144		0	0.0245902	0.498771		0.861678	0.115907	0.884093		3.11725	0.657014	-2.20902
																		0.393937	0.393937	0	0	0			6.66804	4.51067		0	0.0461538	0.966823		0.885753	0.145426	0.854574		3.95727	0.649119	-2.13086
																		0	0	0	0	0			6.94615	4.28296		0	0.013986	0.300129		0.865768	0.141366	0.858634		4.12899	0.670228	-2.23065
																		0.394306	0.394306	0	0	0			8.8152	3.89628		0	0.0145985	0.227897		0.857211	0.142591	0.857409		3.6429	0.609034	-2.07955
																		0.393505	0.393505	0	0	0			7.09033	3.30564		0	0.035461	0.250064		0.847103	0.125123	0.874877		3.75067	0.725651	-2.35847
																		0.906826	0.394674	0.512152	0	0			5.01034	2.39173		0	0.0482759	0.313738		0.86454	0.106434	0.893566		3.223	0.694649	-2.18498
																		0.905223	0.393071	0.512152	0	0			8.78059	1.98046		0	0.122222	0.156548		0.853228	0.139551	0.860449		3.58247	0.619919	-2.1152
																		0.393434	0.393434	0	0	0			3.26594	2.03446		0	0.0816327	0.151516		0.875996	0.126302	0.873698		3.54136	0.640879	-2.09064
																		0.555779	0.555779	0	0	0			3.73141	2.19368		0	0.079646	0.159912		0.885886	0.174584	0.825416		4.16854	0.530077	-2.07361
																		0	0	0	0	0			5.02115	1.82198		0	0.0353982	0.198777		0.858314	0.121025	0.878975		3.49899	0.66612	-2.14552
																									5.49851	2.19046		0	0.0661157	0.236454		0.869975	0.132366	0.867634		3.47797	0.622342	-1.96505
																									4.74216	2.97326		0	0.0416667	0.244906		0.909829	0.168892	0.831108		4.39214	0.619127	-2.07878
																									4.98768	4.32083		0	0.0461538	0.264191		0.873616	0.143178	0.856822		4.19896	0.631795	-2.25535
																									3.48835	4.29851		0	0.0305344	0.159011		0.88867	0.139843	0.860157		3.81428	0.607353	-2.18739
																									3.21564	3.46643		0	0.0220588	0.435146		0.878104	0.122526	0.877474		3.67344	0.69971	-2.33188
																									3.96334	3.41874		0	0.013986	0.172149		0.891336	0.138858	0.861142		4.40079	0.698115	-2.42733
																									6.38622	2.0691		0	0.0496454	0.121283		0.858066	0.149367	0.850633		3.29401	0.503908	-1.81814
																									5.13205	2.82602		0	0.0145985	0.124136		0.862434	0.120519	0.879481		3.49939	0.69266	-2.22015
																									5.90492	3.2683		0	0.035461	0.105999		0.874009	0.181386	0.818614		4.83697	0.611254	-2.23424
																									9.14943	4.42149		0	0.0482759	0.152558		0.860735	0.111291	0.888709		3.13741	0.684275	-2.15285
																									8.26364	3.62905		0	0.0264901	0.204275		0.859987	0.139585	0.860415		3.96129	0.637779	-2.14494
																									7.43338	3.867		1	0.538462	0.53045		0.896952	0.153999	0.846001		3.69614	0.570143	-1.97415
																									6.07425	3.15511		0	0.122222	1.02553		0.829285	0.0994049	0.900595		2.87135	0.688908	-2.21456
																									7.14611	2.75124		0	0.0816327	0.960393		0.860889	0.128848	0.871152		3.49097	0.663383	-2.1761
																									6.98112	3.32518		0	0.079646	0.554127		0.906914	0.16632	0.83368		4.33048	0.581195	-2.0542
																									11.3916	2.5839		0	0.0353982	0.399257		0.848	0.151793	0.848207		3.98837	0.624934	-2.0996
																									13.2322	3.20421		0	0.0661157	0.33919		0.869475	0.155172	0.844828		4.27068	0.647242	-2.19489
																									10.6776	2.93964		0	0.0416667	0.748769		0.841972	0.12755	0.87245		3.45925	0.600293	-2.13902
																									10.9836	3.32405		0	0.0245902	0.375397		0.879695	0.146184	0.853816		3.97063	0.603317	-1.96096
																									11.0305	3.13112		0	0.0461538	0.703406		0.872994	0.121704	0.878296		3.35298	0.630328	-2.20155
																									10.6533	2.43096		0	0.0305344	0.811735		0.861269	0.140442	0.859558		3.8819	0.612457	-2.10022
																									4.76738	2.91027		0	0.013986	0.198793		0.844987	0.154192	0.845808		4.38041	0.652974	-2.14279
																									8.43975	2.4199		0	0.0496454	0.186612		0.839085	0.145399	0.854601		4.11565	0.636305	-2.15498
																									9.9144	2.6466		0	0.0145985	0.202897		0.855892	0.14444	0.85556		3.99609	0.618601	-2.15259
																									11.8747	3.06276		0	0.035461	0.180162		0.857123	0.139558	0.860442		3.53867	0.56813	-2.07733
																									6.68022	3.67424		0	0.0482759	0.224511		0.875335	0.147008	0.852992		3.89204	0.647358	-2.30436
																									6.97299	3.23548		0	0.0264901	0.26795		0.825659	0.120525	0.879475		3.44853	0.707267	-2.37681
																									8.82445	2.67823		1	0.0496454	2.50794		0.893038	0.137936	0.862064		3.69134	0.619014	-2.23752
																									5.41427	3.90454		1	0.257143	2.14084		0.882015	0.143194	0.856806		3.80547	0.637609	-2.12122
																									9.28427	3.44892		1	0.184211	3.82003		0.887472	0.136153	0.863847		4.25081	0.715113	-2.28675
																									4.80762	2.52694		1	0.122222	7.1662		0.878798	0.134633	0.865367		3.38019	0.586688	-2.1702
																									2.55482	3.05008		1	0.079646	2.94829		0.85544	0.142787	0.857213		4.15068	0.698156	-2.36517
																									10.3648	3.29253		1	0.0461538	6.17732		0.838544	0.132469	0.867531		3.57869	0.639341	-2.07312
																									9.50899	2.63078		1	0.0305344	5.40906		0.88078	0.164766	0.835234		4.445	0.598611	-2.12958
																									5.83825	2.51288		1	0.0220588	3.9882		0.840616	0.167685	0.832315		4.47947	0.640224	-2.30384
																									7.1841	3.49799		0	0.0145985	1.99549		0.871237	0.128906	0.871094		3.3471	0.610916	-2.04265
																									5.71964	4.91984		1	0.0816327	4.01409		0.827054	0.127918	0.872082		3.76199	0.694463	-2.22085
																									5.97343	4.50727		1	0.0353982	3.21652		0.888554	0.152813	0.847187		4.60715	0.681623	-2.25123
																									1.32762	4.55537		1	0.0661157	4.06738		0.894422	0.129798	0.870202		3.69747	0.659662	-2.2469
																									2.35942	4.77645		1	0.0145985	2.93342		0.854202	0.152465	0.847535		4.26978	0.677191	-2.26163
																									1.32488	4.57426		1	0.0482759	4.28773		0.862482	0.142861	0.857139		3.6718	0.593796	-1.95938
																									2.03413	3.04875		1	0.257143	1.98743		0.882723	0.126954	0.873046		3.65177	0.656084	-2.16858
																									0.361305	3.64665		1	0.0816327	4.97781		0.885796	0.124328	0.875672		3.87201	0.709262	-2.29045
																									0.360927	2.76979		1	0.079646	3.6005		0.879781	0.18483	0.81517		5.1038	0.603537	-2.03579
																									0.630592	1.76772		0	0.0220588	4.08843		0.886269	0.159448	0.840552		4.04367	0.573297	-1.94819
																									0.630936	1.79196		0	0.013986	6.96013		0.862677	0.168211	0.831789		4.74358	0.653484	-2.23785
																									2.74546	2.77746		0	0.0496454	2.53777		0.885412	0.119574	0.880426		3.43757	0.684094	-2.29786
																									0.742678	1.78898		0	0.0145985	2.08884		0.862716	0.12668	0.87332		3.73978	0.683801	-2.29564
																									3.35862	2.49991		0	0.035461	6.72984		0.874627	0.176976	0.823024		4.51662	0.561651	-2.00119
																									2.88147	3.25762		0	0.0482759	4.84366		0.870256	0.155343	0.844657		4.13753	0.590656	-2.10815
																									5.55913	1.30862		0	0.0264901	6.74329		0.846222	0.108591	0.891409		3.11518	0.685961	-2.11827
																									5.4633	1.29181		1	0.257143	1.4504		0.859027	0.136986	0.863014		3.98238	0.684758	-2.23778
																									3.85535	0.279931		1	0.0661157	5.85102		0.868474	0.139197	0.860803		3.82902	0.625096	-2.09222
																									5.95891	0.722205		1	0.257143	5.30266		0.845441	0.148752	0.851248		4.00536	0.657394	-2.23622
																									7.16905	0.906908		1	0.184211	3.6925		0.824393	0.135126	0.864874		3.90958	0.604781	-2.03343
																									8.0007	1.33204		0	0.0353982	1.93636		0.838174	0.168884	0.831116		4.44847	0.600576	-2.09934
																									11.7581	1.28092		0	0.0661157	0.807026		0.86684	0.123363	0.876637		3.43716	0.683969	-2.14638
																									15.0107	0.696308		0	0.0416667	0.444973		0.873169	0.178743	0.821257		4.00459	0.509243	-1.95757
																									16.0083	0.866689		0	0.0461538	0.160555		0.868729	0.146188	0.853812		3.73462	0.616174	-2.12708
																									13.0206	2.33374		0	0.0305344	0.326875		0.85752	0.135406	0.864594		4.50006	0.708955	-2.34642
																									16.8194	1.44932		0	0.0220588	0.290592		0.871812	0.106567	0.893433		3.21859	0.707328	-2.24718
																									12.8653	1.87618		1	0.122222	2.99294		0.897756	0.128468	0.871532		4.06293	0.739128	-2.48338
																									14.9281	1.87272		0	0.079646	1.8134		0.884216	0.183696	0.816304		4.81975	0.604471	-2.16421
																									13.3169	2.25436		0	0.0353982	1.39393		0.894417	0.122957	0.877043		3.43709	0.655186	-2.08733
																									10.6113	2.55479		0	0.0416667	0.582745		0.883331	0.122519	0.877481		3.60171	0.716182	-2.22244
																									11.7393	2.4774		0	0.0245902	0.452603		0.856494	0.132874	0.867126		3.2485	0.582235	-2.05206
																									14.1659	2.3666		0	0.0461538	0.216888		0.883869	0.146386	0.853614		3.72824	0.578541	-2.00431
																									6.99901	1.90858		0	0.0220588	0.452817		0.875686	0.161078	0.838922		4.41422	0.646683	-2.13314
																									7.03015	1.91475		0	0.013986	0.476639		0.841445	0.1493	0.8507		3.89023	0.59977	-2.0947
																									7.15215	1.86133		0	0.0496454	0.343128		0.891062	0.132478	0.867522		3.43916	0.574876	-1.98436
																									7.39194	1.25097		0	0.0145985	0.366789		0.86456	0.132045	0.867955		3.54314	0.621109	-2.12101
																									2.52752	2.54079		0	0.035461	0.310267		0.851299	0.133018	0.866982		3.52694	0.639243	-2.10258
																									4.79204	1.55746		0	0.0264901	0.421919		0.849688	0.129769	0.870231		3.67349	0.677896	-2.16551
																									7.43902	1.26903		1	0.538462	3.82615		0.845953	0.164835	0.835165		4.36056	0.605622	-2.14812
																									7.54944	1.72173		0	0.257143	5.42646		0.890068	0.152675	0.847325		4.20597	0.676137	-2.13798
																									9.69193	3.26486		0	0.184211	2.85536		0.812932	0.136507	0.863493		3.5959	0.607309	-2.13389
																									8.62465	3.16547		1	0.122222	4.17892		0.844352	0.0973518	0.902648		3.01964	0.723675	-2.31078
																									10.8375	4.05757		0	0.079646	1.22317		0.851894	0.136197	0.863803		3.59964	0.586615	-2.0483
																									10.132	4.57967		0	0.0416667	0.61224		0.815993	0.139004	0.860996		4.03833	0.650692	-2.06776
																									7.32361	2.94384		0	0.0245902	0.706524		0.860459	0.146284	0.853716		3.92985	0.616068	-2.13065
																									10.3283	4.78275		0	0.0461538	0.250137		0.867289	0.166033	0.833967		4.86665	0.660529	-2.31301
																									8.06829	4.11783		0	0.0145985	0.671794		0.855196	0.150894	0.849106		3.8738	0.588215	-2.0199
																									9.24769	4.16438		0	0.035461	0.599444		0.860525	0.0980488	0.901951		3.1362	0.705912	-2.258
																									6.68748	3.29193		0	0.0482759	0.830963		0.848379	0.168817	0.831183		4.54881	0.62402	-2.12086
																									8.95687	5.46444		0	0.0264901	0.428518		0.902971	0.147313	0.852687		4.51497	0.724064	-2.3409
																									9.83753	5.19143		0	0.0816327	3.79865		0.843152	0.152805	0.847195		3.98941	0.59515	-2.25357
																									8.93395	4.72107		0	0.079646	2.35681		0.873178	0.136115	0.863885		4.02162	0.637708	-2.22587
																									4.95939	5.54389		0	0.0353982	2.76087		0.885287	0.143912	0.856088		4.50543	0.688773	-2.3534
																									10.0824	3.51313		0	0.0416667	0.331074		0.86693	0.146451	0.853549		3.71915	0.594409	-2.06044
																									10.1686	4.95139		0	0.0245902	0.362045		0.899876	0.189616	0.810384		4.87135	0.590131	-2.16924
																									13.2782	4.03916		0	0.0461538	0.162368		0.869383	0.143225	0.856775		4.38675	0.742329	-2.49365
																									9.30504	6.2542		0	0.0305344	0.387576		0.889106	0.130716	0.869284		3.57455	0.644013	-2.16436
																									11.2856	6.93183		0	0.0220588	0.299681		0.878568	0.138923	0.861077		3.48629	0.572391	-2.12776
																									9.82004	5.21619		0	0.013986	0.353421		0.849864	0.137223	0.862777		3.81634	0.666377	-2.08456
																									8.6052	6.56612		0	0.0496454	0.268211		0.865704	0.164325	0.835675		4.73366	0.605769	-2.11312
																									7.12872	6.48529		0	0.0145985	0.301271		0.853423	0.155379	0.844621		4.53948	0.66005	-2.24415
																									8.95667	6.70188		0	0.035461	0.325966		0.899262	0.122572	0.877428		3.23667	0.613493	-2.13138
																									8.86362	4.58498		0	0.0482759	0.476		0.841234	0.102379	0.897621		2.74681	0.665272	-2.13902
																									9.36503	4.73939		0	0.0264901	0.267248		0.884714	0.169452	0.830548		4.6114	0.614031	-2.17539
																									10.3529	3.19177		1	0.0661157	1.09466		0.846221	0.131993	0.868007		3.70011	0.651883	-2.17967
																									11.2993	2.2135		0	0.0461538	0.481592		0.862293	0.139111	0.860889		4.25589	0.71151	-2.33347
																									8.3875	3.22128		0	0.0305344	1.09834		0.86516	0.129835	0.870165		4.06837	0.747998	-2.35438
																									8.72597	2.1528		0	0.0220588	1.0008		0.852451	0.147576	0.852424		4.32727	0.665647	-2.26922
																									9.47945	1.5846		0	0.013986	1.16754		0.887925	0.10873	0.89127		3.39318	0.749361	-2.29909
																									8.23591	2.69412		0	0.0496454	0.766264		0.86557	0.138145	0.861855		3.92222	0.648542	-2.24195
																									11.963	2.98455		0	0.0145985	0.458719		0.860137	0.149313	0.850687		3.89342	0.585621	-2.064
																									9.13934	2.9908		0	0.035461	0.639861		0.833569	0.15334	0.84666		4.48727	0.659547	-2.22012
																									8.07325	1.61377		0	0.0264901	0.630729		0.864235	0.147441	0.852559		3.94034	0.62467	-2.16392
																									9.4558	1.95911		1	0.184211	3.00696		0.824127	0.134764	0.865236		3.81022	0.606999	-2.17747
																									9.24786	1.1223		1	0.0461538	7.48692		0.865363	0.136959	0.863041		3.65438	0.622315	-2.16256
																									8.31893	1.87056		0	0.0264901	1.25881		0.889431	0.135403	0.864597		4.05445	0.704486	-2.26821
																									9.7205	1.37023		1	0.0245902	2.16125		0.826363	0.134679	0.865321		3.88696	0.640887	-2.29699
																									8.97577	3.36918		1	0.0496454	1.21231		0.866128	0.150331	0.849669		3.86439	0.596883	-1.99148
																									8.28554	1.98889		1	0.0145985	2.05232		0.862033	0.107238	0.892762		2.9195	0.644806	-2.16698
																									11.0386	1.86612		1	0.0305344	2.01859		0.873629	0.140615	0.859385		4.05477	0.648717	-2.09694
																									7.71887	2.47127		0	0.0220588	2.04765		0.851784	0.153261	0.846739		3.87746	0.579804	-1.94066
																									8.16651	1.68895		0	0.013986	2.01233		0.868913	0.13438	0.86562		3.8969	0.64883	-2.0971
																									8.4047	3.60847		0	0.0496454	1.97585		0.84221	0.136505	0.863495		3.79903	0.626224	-2.13078
																									7.7418	5.11406		0	0.0145985	1.2096		0.895137	0.15523	0.84477		4.28536	0.65223	-2.19232
																									9.0643	3.96002		0	0.035461	1.95456		0.849307	0.158277	0.841723		4.35852	0.633895	-2.03596
																									5.49143	5.43691		1	0.0482759	2.50981		0.851634	0.143546	0.856454		3.74954	0.615854	-2.12533
																									5.48386	3.65307		1	0.538462	4.4299		0.841702	0.106946	0.893054		2.95893	0.66897	-2.15701
																									6.42575	5.706		1	0.184211	5.54747		0.88797	0.155765	0.844235		4.37533	0.633178	-2.34749
																									7.01806	3.53515		1	0.122222	6.39394		0.870659	0.132004	0.867996		3.92745	0.690155	-2.15564
																									6.23282	2.82059		1	0.0816327	4.35854		0.889689	0.151445	0.848555		4.1007	0.58494	-2.05129
																									6.5975	3.60401		1	0.0661157	3.33019		0.86541	0.103994	0.896006		2.96717	0.659199	-2.11448
																									5.34659	3.49037		0	0.0416667	3.85591		0.838903	0.176196	0.823804		4.74498	0.603272	-2.23367
																									7.06363	4.05729		1	0.0245902	3.79173		0.84989	0.107324	0.892676		3.12485	0.642241	-2.04319
																									4.62415	2.80648		1	0.0220588	1.10422		0.842888	0.148623	0.851377		4.20813	0.669885	-2.18285
																									7.4749	4.01468		1	0.0145985	2.69186		0.894633	0.108761	0.891239		3.15632	0.664828	-2.12576
																									5.26765	2.65499		0	0.035461	2.46537		0.903818	0.153244	0.846756		4.1747	0.638389	-2.21022
																									3.83004	3.1502		0	0.0482759	2.99579		0.833625	0.123882	0.876118		3.4132	0.673002	-2.26299
																									5.43108	3.76215		1	0.184211	7.44432		0.843321	0.131239	0.868761		4.06861	0.700939	-2.33471
																									5.87469	3.54619		1	0.0661157	2.87293		0.868784	0.159903	0.840097		4.62692	0.693313	-2.23118
																									4.40587	3.88525		1	0.0416667	4.11191		0.889794	0.13278	0.86722		4.34413	0.758806	-2.4281
																									6.3997	4.44496		1	0.0245902	2.09798		0.877395	0.1469	0.8531		4.07363	0.632364	-2.16353
																									6.90725	4.80502		1	0.0305344	3.43762		0.89589	0.157379	0.842621		4.33763	0.620129	-2.14238
																									4.21573	6.04036		0	0.013986	1.82964		0.885088	0.122359	0.877641		3.38656	0.607335	-2.23704
																									5.9706	4.77725		0	0.0496454	1.30862		0.878562	0.117672	0.882328		3.91629	0.778056	-2.39398
																									7.15782	3.12212		0	0.035461	1.47547		0.903914	0.121388	0.878612		3.33632	0.661927	-2.20829
																									6.42119	1.61756		1	0.0482759	3.60626		0.852397	0.162009	0.837991		4.55639	0.630919	-2.15842
																									7.31818	2.33742		1	0.079646	7.33224		0.883163	0.155188	0.844812		3.80865	0.599383	-2.02693
																									5.92787	6.75798		0	0.0496454	1.04502		0.868863	0.137419	0.862581		3.932	0.651343	-2.14995
																									7.00869	4.28316		1	0.035461	2.05746		0.849588	0.174615	0.825385		4.97324	0.665507	-2.33779
																									8.92273	1.91268		0	0.0264901	0.886734		0.859707	0.130543	0.869457		3.6216	0.665791	-2.07774
																									7.7269	3.02432		1	0.257143	3.28505		0.89118	0.142972	0.857028		4.00082	0.615368	-2.19824
																									6.94399	3.58338		0	0.0661157	5.2424		0.829931	0.158559	0.841441		4.25492	0.61101	-2.1432
																									8.19607	1.47137		0	0.0416667	3.09987		0.854112	0.137641	0.862359		3.96972	0.718703	-2.28652
																									7.56262	3.93291		1	0.0245902	4.40616		0.865612	0.159637	0.840363		3.98527	0.590615	-2.04051
																									5.35033	4.00467		1	0.0305344	3.15728		0.848817	0.147425	0.852575		4.34256	0.710559	-2.2902
																									6.39435	4.2884		1	0.0220588	2.17908		0.860822	0.113336	0.886664		3.15981	0.681284	-2.20489
																									5.47747	3.66875		0	0.013986	0.781729		0.868434	0.120717	0.879283		3.38811	0.695028	-2.2974
																									5.42583	3.59159		0	0.0264901	1.16504		0.858942	0.152001	0.847999		4.1556	0.641963	-2.24859
																									6.64944	4.17948		1	0.257143	2.09676		0.885726	0.153832	0.846168		3.89291	0.590169	-2.01888
																									5.70411	1.08076		1	0.184211	3.73865		0.875209	0.150385	0.849615		3.76143	0.597287	-2.05331
																									5.92467	4.85621		1	0.0816327	5.97481		0.83543	0.137688	0.862312		4.11507	0.691024	-2.24504
																									6.64281	5.57283		1	0.0353982	5.5125		0.870576	0.13651	0.86349		3.78702	0.632618	-2.19008
																									5.7868	6.24325		1	0.0661157	2.68318		0.818105	0.17927	0.82073		4.91766	0.625963	-2.198
																									4.69833	4.44436		0	0.0416667	3.02014		0.851599	0.154567	0.845433		4.41148	0.653305	-2.22943
																									5.6002	5.98029		0	0.0245902	4.30177		0.876913	0.129937	0.870063		3.7452	0.684332	-2.31779
																									3.11361	5.89877		0	0.0461538	3.21404		0.87	0.123186	0.876814		3.61134	0.710754	-2.25492
																									6.41238	4.36134		0	0.0305344	3.26132		0.866509	0.138816	0.861184		3.96823	0.672173	-2.25921
																									8.37757	7.61957		0	0.0220588	4.77246		0.848954	0.143503	0.856497		4.20495	0.677166	-2.20027
																									6.80986	7.49837		0	0.013986	0.788633		0.891226	0.137928	0.862072		3.7609	0.673207	-2.30576
																									8.24606	8.67669		0	0.0496454	1.93133		0.851088	0.135845	0.864155		3.81559	0.673329	-2.09608
																									6.75031	9.10032		1	0.0145985	5.77483		0.867167	0.130521	0.869479		3.65076	0.65673	-2.09775
																									6.73171	7.92467		0	0.0264901	1.23166		0.848054	0.132869	0.867131		4.08103	0.722803	-2.48737
																									6.28065	6.21518		1	0.184211	5.44899		0.885481	0.150948	0.849052		4.22195	0.638744	-2.17258
																									6.79613	4.38496		0	0.0816327	5.27498		0.86124	0.138177	0.861823		4.02469	0.678035	-2.20946
																									4.7344	6.23989		0	0.079646	7.66927		0.845249	0.143089	0.856911		4.17278	0.612443	-2.16595
																									4.80929	7.7658		0	0.0353982	5.58805		0.852596	0.116918	0.883082		3.58429	0.755444	-2.30673
																									6.05356	11.8631		0	0.0416667	2.80059		0.861682	0.131149	0.868851		3.54764	0.636887	-2.1133
																									5.24548	8.62359		1	0.0245902	4.63258		0.886726	0.17815	0.82185		4.70613	0.58191	-2.03095
																									5.08551	12.6179		0	0.0461538	3.83861		0.878322	0.178301	0.821699		4.66213	0.620048	-2.28275
																									5.58423	11.2844		0	0.0305344	4.28699		0.880156	0.14462	0.85538		3.92177	0.61191	-2.09275
																									4.35097	12.2208		1	0.0496454	2.05561		0.834269	0.140458	0.859542		3.64967	0.599142	-2.00865
																									6.12544	12.4392		1	0.0353982	5.1944		0.879332	0.129664	0.870336		3.84588	0.693545	-2.33638
																									3.97102	6.90782		1	0.013986	7.36387		0.841089	0.123265	0.876735		3.59956	0.665798	-2.13494
																									3.91584	7.39782		1	0.0145985	11.3781		0.909278	0.14291	0.85709		4.36029	0.73236	-2.35522
																									4.35642	7.81329		0	0.122222	5.46974		0.84585	0.154307	0.845693		4.01321	0.612342	-2.09196
																									4.79509	10.703		1	0.0305344	7.23883		0.855099	0.104425	0.895575		2.76138	0.62896	-2.04067
																									3.22208	8.31423		0	0.0220588	6.58426		0.878036	0.118321	0.881679		3.38154	0.676678	-2.18307
																									4.0307	4.86751		1	0.0482759	8.00519		0.856784	0.113121	0.886879		3.30929	0.651044	-2.33868
																									2.71156	1.85348		1	0.0264901	8.01766		0.85157	0.130261	0.869739		3.39686	0.618664	-1.98738
																									4.25483	1.94146		1	0.122222	6.52361		0.826814	0.133093	0.866907		3.73178	0.667168	-2.25711
																									2.82217	1.29507		1	0.0496454	4.14492		0.856888	0.126792	0.873208		3.75841	0.6748	-2.17981
																									3.79791	1.87024		1	0.0816327	5.68652		0.868402	0.17375	0.82625		4.42912	0.592237	-2.15276
																									2.90094	1.83826		1	0.0416667	3.52953		0.882807	0.157104	0.842896		3.80376	0.570413	-1.97679
																									3.76448	1.73893		1	0.0496454	4.35351		0.865792	0.136462	0.863538		4.07619	0.706344	-2.24505
																									6.49749	1.78459		1	0.0482759	2.74339		0.868165	0.148027	0.851973		3.88035	0.606332	-2.24276
																									6.28676	1.49675		1	0.538462	8.27087		0.858159	0.12945	0.87055		4.06768	0.728363	-2.37989
																									5.7087	2.49854		1	0.122222	6.43792		0.882347	0.161599	0.838401		4.34775	0.59299	-2.12481
																									6.38755	4.99004		0	0.0816327	7.06955		0.833111	0.127262	0.872738		3.75339	0.653304	-2.30029
																									7.57265	4.69576		0	0.079646	4.25172		0.858468	0.143494	0.856506		3.97095	0.64026	-2.20277
																									5.23723	6.26328		0	0.0353982	3.81292		0.850351	0.15789	0.84211		4.47856	0.648687	-2.16257
																									3.73056	9.39582		1	0.0661157	6.87011		0.867517	0.147584	0.852416		4.04998	0.620639	-2.10628
																									3.56217	13.2456		1	0.0245902	4.76158		0.879382	0.134678	0.865322		4.01507	0.684831	-2.25092
																									4.81295	12.7477		0	0.0461538	2.78578		0.908898	0.171316	0.828684		4.51517	0.561077	-2.06406
																									5.0241	14.4609		0	0.0305344	4.77545		0.866835	0.136179	0.863821		3.96015	0.625757	-2.20413
																									3.73823	10.0367		0	0.0220588	3.88718		0.867402	0.108398	0.891602		2.94928	0.665911	-2.1665
																									2.83136	13.7028		0	0.035461	1.53708		0.878575	0.132894	0.867106		3.80159	0.668518	-2.22117
																									3.59623	11.8939		0	0.0264901	2.54592		0.901712	0.158722	0.841278		3.98622	0.55784	-2.05874
																									4.14246	5.17618		1	0.079646	2.15997		0.884157	0.146547	0.853453		4.09764	0.626228	-2.21215
																									3.51707	11.5172		1	0.122222	4.00692		0.857291	0.157814	0.842186		4.00752	0.639023	-2.06506
																									3.27077	7.61263		1	0.0461538	2.18587		0.849199	0.13149	0.86851		3.98745	0.706812	-2.39233
																									2.77889	10.9004		1	0.0305344	3.63174		0.874064	0.14618	0.85382		4.39605	0.684984	-2.31693
																									3.27954	8.91158		1	0.0220588	3.73795		0.867503	0.17652	0.82348		4.69675	0.606162	-2.26718
																									3.86114	12.739		0	0.013986	2.85182		0.852335	0.143474	0.856526		3.73361	0.60177	-2.12372
																									3.01517	17.5853		1	0.0496454	4.82683		0.852005	0.152881	0.847119		4.09525	0.598337	-2.02397
																									4.65466	11.7689		0	0.0145985	4.85771		0.836059	0.186086	0.813914		5.13938	0.594173	-2.07932
																									3.87334	17.2848		0	0.0264901	1.2149		0.842817	0.128683	0.871317		3.92401	0.721337	-2.32561
																									5.12867	12.8103		1	0.257143	3.32721		0.87075	0.17402	0.82598		4.67171	0.609332	-2.12672
																									3.76973	13.4342		1	0.184211	2.50802		0.857298	0.165782	0.834218		4.53368	0.603017	-2.13996
																									5.01326	15.6512		1	0.0353982	2.83717		0.896176	0.158646	0.841354		4.18296	0.62356	-2.10756
																									3.92936	11.7095		1	0.0416667	3.58895		0.873662	0.129162	0.870838		3.34414	0.588125	-1.95386
																									3.9553	1.21398		1	0.0482759	1.56777		0.834498	0.1031	0.8969		3.18947	0.68524	-2.1494
																									4.77148	1.68372		0	0.184211	5.01807		0.824554	0.148397	0.851603		4.31189	0.645542	-2.17997
																									4.8855	8.8384		0	0.122222	5.97862		0.854169	0.113583	0.886417		3.4175	0.729832	-2.31024
																									4.64123	3.91866		0	0.079646	6.04475		0.858352	0.117544	0.882456		3.42627	0.663775	-2.15726
																									5.83631	5.80145		0	0.0353982	4.05694		0.869388	0.140244	0.859756		4.0059	0.644435	-2.26662
																									3.48225	4.52344		0	0.0661157	6.61671		0.828137	0.13677	0.86323		4.06126	0.667792	-2.22936
																									4.25653	6.33989		0	0.0416667	4.18914		0.864074	0.148457	0.851543		4.38786	0.655852	-2.26621
																									4.99473	5.39187		0	0.0245902	4.93646		0.859952	0.135374	0.864626		3.80433	0.671765	-2.31811
																									4.51122	6.56423		0	0.0461538	4.50674		0.866832	0.124662	0.875338		3.47754	0.64697	-2.16553
																									4.1758	5.45124		0	0.0305344	3.19997		0.875413	0.127594	0.872406		3.35214	0.636224	-2.13815
																									4.01274	6.08671		0	0.0220588	3.85216		0.844501	0.165214	0.834786		4.2423	0.56237	-1.93767
																									4.01936	10.2936		0	0.013986	2.67695		0.863656	0.137044	0.862956		4.01643	0.727322	-2.28488
																									4.07151	7.49488		0	0.0496454	5.48888		0.866657	0.143977	0.856023		4.46572	0.735394	-2.41649
																									4.3142	7.88684		0	0.0145985	5.11647		0.884695	0.168187	0.831813		4.31117	0.590508	-2.09728
																									3.69999	11.4602		0	0.035461	2.22738		0.873028	0.144015	0.855985		4.21238	0.663652	-2.16399
																									5.24451	14.9757		0	0.0482759	2.51453		0.825183	0.150187	0.849813		4.16601	0.632326	-2.3027
																									5.28183	7.23667		0	0.0264901	1.42946		0.857786	0.14254	0.85746		3.98515	0.633839	-2.1601
																									4.28167	11.4812		1	0.0496454	4.09673		0.877347	0.125892	0.874108		3.31407	0.613643	-2.06278
																									4.24469	11.6508		1	0.538462	2.67454		0.876873	0.145448	0.854552		3.75101	0.599948	-2.09314
																									4.53822	6.44009		1	0.122222	1.45351		0.887814	0.139951	0.860049		3.87182	0.622662	-2.10238
																									3.85123	2.93431		1	0.0661157	6.11393		0.839218	0.133484	0.866516		3.91936	0.672293	-2.3403
																									4.82429	3.1576		1	0.0461538	2.60535		0.86754	0.138661	0.861339		4.15497	0.706365	-2.35074
																									3.59438	3.36958		1	0.0145985	5.37162		0.864523	0.132578	0.867422		3.70581	0.687768	-2.22
																									4.69015	4.85959		0	0.0264901	2.52208		0.87038	0.158511	0.841489		3.93692	0.590848	-2.14712
																									4.60527	3.00425		1	0.538462	2.23353		0.847815	0.175619	0.824381		4.94172	0.652129	-2.15984
																									5.391	3.02197		1	0.257143	1.63715		0.847229	0.110566	0.889434		3.25574	0.66136	-2.0696
																									3.24621	3.18471		1	0.122222	3.86644		0.854685	0.151261	0.848739		3.75276	0.604025	-2.06556
																									4.70657	3.32861		1	0.0305344	4.98445		0.901791	0.118992	0.881008		3.61112	0.707974	-2.28286
																									5.26736	10.0942		1	0.0496454	3.27716		0.846237	0.12842	0.87158		3.71075	0.688325	-2.24642
																									3.99323	6.50659		0	0.257143	3.05536		0.891074	0.159232	0.840768		3.91535	0.575333	-2.08131
																									3.16338	6.6889		1	0.184211	4.86453		0.854374	0.157496	0.842504		3.88932	0.605679	-2.06278
																									4.02108	6.54251		1	0.122222	3.09252		0.847093	0.14254	0.85746		3.6952	0.637336	-2.03288
																									3.2579	9.53864		0	0.0816327	2.74214		0.840143	0.14045	0.85955		3.99204	0.625129	-2.16519
																									3.27223	15.9825		0	0.079646	4.99221		0.842333	0.147954	0.852046		4.14599	0.640907	-2.34918
																									3.64066	13.7096		1	0.0353982	3.77999		0.867691	0.190321	0.809679		4.6393	0.568882	-1.95957
																									5.45721	18.9863		0	0.0416667	2.59962		0.845818	0.140295	0.859705		3.71789	0.596015	-2.02958
																									5.00449	12.626		1	0.0245902	6.20735		0.848954	0.158927	0.841073		4.11362	0.570976	-2.00834
																									6.56599	12.4876		0	0.0305344	2.6498		0.840087	0.132066	0.867934		3.62452	0.640011	-2.07022
																									5.70535	8.86635		0	0.0220588	3.92344		0.89584	0.140318	0.859682		4.06348	0.671446	-2.23714
																									5.76301	4.89632		1	0.184211	3.21331		0.842441	0.0772806	0.922719		2.21256	0.685589	-2.21312
																									5.1969	4.79977		1	0.0661157	4.85898		0.85174	0.1266	0.8734		3.61147	0.72295	-2.20526
																									4.52741	4.40212		0	0.0416667	2.84152		0.8599	0.133574	0.866426		3.82642	0.626197	-2.19835
																									5.15437	3.17249		1	0.0245902	4.76684		0.886451	0.133398	0.866602		3.81392	0.627204	-2.16501
																									4.26274	2.87231		0	0.0145985	2.93749		0.882246	0.144394	0.855606		3.60311	0.591543	-2.05748
																									4.62969	5.4702		0	0.035461	3.32022		0.832447	0.14049	0.85951		4.06232	0.645344	-2.15989
																									5.82233	8.79668		0	0.0482759	3.49017		0.869281	0.162732	0.837268		4.41564	0.66112	-2.3036
																									4.73412	0.927127		0	0.0264901	3.84781		0.820245	0.121995	0.878005		3.22392	0.647702	-2.25453
																									4.18423	5.37101		1	0.538462	2.79976		0.883703	0.177959	0.822041		4.45973	0.576802	-2.1128
																									4.54608	7.72918		1	0.257143	5.51718		0.912749	0.187332	0.812668		4.67894	0.535809	-2.05012
																									5.14621	2.10522		1	0.184211	4.42709		0.868639	0.108168	0.891832		3.37051	0.686702	-2.33479
																									4.81938	3.99175		1	0.079646	1.68076		0.837886	0.139598	0.860402		3.81349	0.659809	-2.19589
																									4.22709	4.01234		0	0.0416667	1.83719		0.872778	0.128801	0.871199		3.82638	0.711784	-2.35758
																									3.21824	3.94983		0	0.0245902	0.803323		0.889687	0.146176	0.853824		4.21818	0.662475	-2.34437
																									3.66682	4.65386		0	0.0461538	0.282982		0.872144	0.159704	0.840296		4.21667	0.650681	-2.21191
																									3.75748	3.7595		0	0.0305344	0.423076		0.880731	0.157597	0.842403		4.38308	0.652703	-2.21151
																									2.33328	5.557		0	0.0220588	0.221915		0.853002	0.130511	0.869489		3.50875	0.645021	-2.19951
																									1.81503	2.5152		0	0.013986	0.307514		0.877571	0.107143	0.892857		3.57622	0.76369	-2.45241
																									1.67887	6.68025		0	0.035461	0.337679		0.869068	0.138053	0.861947		4.16386	0.65467	-2.24403
																									0.597675	7.93452		1	0.0816327	1.26519		0.853365	0.141889	0.858111		3.82537	0.64408	-2.23194
																									1.09835	10.7284		0	0.0353982	0.580758		0.82295	0.13208	0.86792		3.57378	0.632139	-2.15021
																									0.721467	5.38531		0	0.0661157	2.39843		0.854872	0.119623	0.880377		3.34796	0.650346	-2.30167
																									1.80399	8.16305		0	0.0416667	1.46211		0.860272	0.153821	0.846179		4.19292	0.661561	-2.2503
																									1.41494	7.94537		0	0.0245902	0.605553		0.863116	0.168098	0.831902		4.41528	0.575179	-2.03624
																									1.70204	9.3314		0	0.0461538	0.214768		0.870056	0.148882	0.851118		4.23936	0.631733	-2.176
																									1.05985	13.259		0	0.0305344	0.377663		0.883972	0.137526	0.862474		3.888	0.624576	-2.16042
																									1.83375	11.0855		0	0.0220588	0.0832597		0.840524	0.157453	0.842547		4.35735	0.614029	-2.10409
																									1.51659	7.5093		0	0.013986	0.177931		0.835372	0.150442	0.849558		4.36832	0.66346	-2.32064
																									1.82778	8.43396		0	0.0496454	0.169604		0.870029	0.141194	0.858806		3.77497	0.647285	-2.07126
																									3.16159	7.6806		0	0.035461	0.333331		0.845017	0.116653	0.883347		3.21264	0.640856	-2.17817
																									3.88448	6.60962		0	0.0482759	0.444804		0.849179	0.150282	0.849718		4.18012	0.611544	-2.11411
																									3.75591	8.76663		1	0.538462	1.79507		0.86733	0.162496	0.837504		4.0731	0.568421	-2.04637
																									4.15441	11.3772		1	0.257143	4.06741		0.82142	0.138981	0.861019		3.62149	0.62647	-2.0525
																									3.44634	10.9		1	0.122222	1.90045		0.869718	0.169981	0.830019		4.48362	0.592307	-2.08885
																									4.91475	13.1598		0	0.0353982	0.653346		0.860697	0.114742	0.885258		3.70254	0.69238	-2.25392
																									3.64496	9.63062		0	0.0461538	0.279132		0.876097	0.176782	0.823218		4.8529	0.603025	-2.24774
																									4.57889	8.52358		0	0.0305344	1.6049		0.861789	0.163098	0.836902		4.31001	0.652618	-2.17915
																									5.33531	9.22002		0	0.0220588	0.372809		0.8457	0.125314	0.874686		3.54076	0.671154	-2.14482
																									5.46822	9.26938		0	0.013986	0.256449		0.846048	0.116529	0.883471		3.23426	0.71023	-2.29584
																									4.29498	7.66208		0	0.035461	0.404694		0.859762	0.169969	0.830031		4.41994	0.620857	-2.20347
																									4.11269	8.5454		0	0.0482759	0.743873		0.87244	0.146904	0.853096		3.76837	0.593966	-2.0942
																									3.63584	9.5407		0	0.0264901	2.33292		0.846673	0.153699	0.846301		4.33683	0.619808	-2.16821
																									4.42423	9.1825		1	0.538462	4.09955		0.853974	0.123685	0.876315		3.38085	0.633896	-2.1436
																									3.73485	7.2628		1	0.079646	3.02413		0.863131	0.13602	0.86398		3.85212	0.669482	-2.31363
																									4.81831	6.59065		1	0.0353982	0.191497		0.878351	0.14476	0.85524		3.94553	0.610488	-2.11664
																									4.7788	8.39912		0	0.0220588	0.27761		0.884336	0.137681	0.862319		4.04894	0.697576	-2.24741
																									5.09636	1.87748		0	0.013986	0.273373		0.8611	0.148007	0.851993		3.93088	0.629877	-2.14526
																									3.39085	2.30336		0	0.0496454	0.215025		0.872871	0.159988	0.840012		4.22081	0.603069	-2.13158
																									4.73622	2.26117		0	0.0482759	0.137903		0.834366	0.152425	0.847575		3.71682	0.582884	-2.08037
																									3.82989	2.68686		0	0.0264901	0.572731		0.878864	0.11373	0.88627		3.76797	0.738074	-2.41557
																									3.31895	2.34233		1	0.257143	12.6825		0.880555	0.154644	0.845356		4.28301	0.649227	-2.26642
																									3.69182	2.89658		1	0.184211	5.82882		0.86303	0.152068	0.847932		4.25958	0.643023	-2.21295
																									2.79122	1.4603		1	0.122222	5.4636		0.867671	0.100533	0.899467		2.87801	0.693978	-2.20969
																									0.405518	2.05522		0	0.0816327	1.3741		0.88887	0.175929	0.824071		4.53302	0.577288	-2.17154
																									3.38213	4.68633		0	0.079646	2.91624		0.879201	0.143907	0.856093		3.55268	0.587071	-2.03461
																									2.43696	7.51768		0	0.0353982	1.3877		0.851088	0.151293	0.848707		4.3599	0.651799	-2.21859
																									2.52652	7.35907		0	0.0416667	2.43045		0.869485	0.113593	0.886407		3.44665	0.71917	-2.20466
																									3.26121	5.40077		0	0.0245902	1.18207		0.874527	0.149434	0.850566		3.94612	0.628219	-2.17969
																									2.91624	8.89218		0	0.0461538	0.725675		0.875648	0.128812	0.871188		4.07548	0.714612	-2.25405
																									3.24045	8.24764		0	0.0305344	1.81714		0.878741	0.135423	0.864577		3.97828	0.653378	-2.20122
																									4.0142	9.25111		0	0.0220588	0.162912		0.830648	0.143013	0.856987		3.77548	0.623358	-2.12194
																									3.12601	13.3267		0	0.013986	0.493983		0.885279	0.098932	0.901068		2.8982	0.726933	-2.32075
																									3.85829	19.1411		0	0.0496454	0.307284		0.828238	0.122105	0.877895		3.68187	0.705715	-2.33335
																									4.58725	17.1204		1	0.0145985	5.54183		0.843563	0.143146	0.856854		3.34241	0.552946	-1.90603
																									5.1647	13.612		0	0.0264901	0.664816		0.881484	0.149357	0.850643		3.9665	0.604301	-2.21043
																									4.31253	16.1912		1	0.0661157	2.54337		0.885941	0.160535	0.839465		4.38626	0.602404	-2.03012
																									4.3718	13.5913		1	0.0416667	6.57913		0.86504	0.141818	0.858182		3.86873	0.685413	-2.20852
																									3.87975	6.06981		0	0.0245902	2.93656		0.834709	0.123459	0.876541		3.18577	0.622973	-2.05321
																									4.32965	11.8188		1	0.0461538	3.61285		0.84179	0.162011	0.837989		4.5107	0.596634	-2.12755
																									3.54631	6.05394		0	0.0220588	0.395097		0.876445	0.166135	0.833865		4.07877	0.573972	-2.04282
																									4.58338	7.59061		0	0.013986	0.529067		0.86045	0.143045	0.856955		4.27093	0.681548	-2.26649
																									3.48447	6.64025		0	0.0496454	0.285725		0.871365	0.137466	0.862534		4.19451	0.686886	-2.34006
																									5.48063	10.3466		1	0.0145985	1.31933		0.871412	0.14683	0.85317		4.09511	0.67457	-2.25472
																									4.31394	17.0008		0	0.0264901	2.01964		0.887665	0.136083	0.863917		3.73532	0.635912	-2.07978
																									4.29234	19.6651		1	0.184211	4.94029		0.872532	0.116611	0.883389		3.19826	0.664626	-2.13747
																									4.35412	21.9009		1	0.122222	5.4073		0.878867	0.14238	0.85762		3.96301	0.623971	-2.20444
																									4.16638	23.5962		1	0.0816327	7.5702		0.863411	0.158394	0.841606		4.42095	0.625419	-2.15111
																									4.08273	22.1481		1	0.0661157	5.14231		0.859848	0.172772	0.827228		4.8158	0.635167	-2.14581
																									5.27792	25.7467		1	0.0245902	2.23432		0.846164	0.181412	0.818588		4.71719	0.60059	-2.0906
																									5.64684	13.4027		1	0.0305344	2.72287		0.836897	0.12035	0.87965		3.686	0.722235	-2.15354
																									6.37979	10.0485		0	0.0220588	0.40866		0.877867	0.133387	0.866613		3.40899	0.601836	-2.05088
																									6.40292	9.77302		0	0.013986	0.821556		0.848583	0.143503	0.856497		3.87075	0.626013	-2.05728
																									5.37237	12.2166		0	0.0496454	0.261902		0.865096	0.142198	0.857802		3.72607	0.622103	-1.99922
																									5.52264	9.51047		0	0.0145985	4.94344		0.834915	0.139992	0.860008		4.01372	0.65261	-2.19962
																									5.56907	10.3279		0	0.0482759	2.97874		0.866888	0.150679	0.849321		3.69368	0.578171	-2.05878
																									6.04151	9.39386		0	0.0264901	1.87298		0.876703	0.0859179	0.914082		2.69129	0.731832	-2.34968
																									4.82774	12.176		1	0.122222	1.19952		0.861062	0.135733	0.864267		3.54199	0.599241	-2.0672
																									3.79065	11.4818		1	0.0661157	2.55025		0.886088	0.147235	0.852765		4.25737	0.678091	-2.28413
																									3.2224	7.91507		1	0.0416667	6.87227		0.831463	0.118523	0.881477		3.79522	0.704614	-2.42639
																									3.23599	9.66415		0	0.0220588	0.388298		0.857519	0.141064	0.858936		3.9428	0.611846	-2.05444
																									4.24625	13.0517		0	0.013986	0.771397		0.90163	0.181176	0.818824		4.52704	0.584875	-2.21626
																									4.62477	14.5605		0	0.0496454	0.304468		0.851934	0.0902782	0.909722		2.29957	0.612043	-1.81459
																									3.72425	15.5922		1	0.0145985	4.3979		0.869472	0.140198	0.859802		3.6857	0.608941	-1.981
																									2.40771	12.4991		0	0.035461	3.99611		0.818817	0.123824	0.876176		3.53094	0.664436	-2.16392
																									2.79696	14.4173		0	0.0482759	1.7788		0.843048	0.131013	0.868987		3.7886	0.695928	-2.21301
																									2.76284	13.4277		0	0.0264901	1.08177		0.861473	0.136306	0.863694		3.86727	0.677807	-2.26869
																									2.07567	14.2056		1	0.122222	3.10077		0.874731	0.116083	0.883917		3.39324	0.678622	-2.05671
																									1.48806	15.4008		1	0.079646	4.40741		0.82038	0.149481	0.850519		3.68821	0.571572	-1.93882
																									4.13883	19.8464		1	0.0353982	2.92682		0.86198	0.15354	0.84646		4.52671	0.641492	-2.19668
																									3.10407	24.6726		1	0.0461538	4.6478		0.871975	0.15009	0.84991		4.05992	0.642295	-2.11544
																									3.63764	24.2079		1	0.013986	0.567097		0.835014	0.150549	0.849451		4.24345	0.68694	-2.33763
																									4.33887	20.1719		1	0.035461	2.63599		0.887953	0.11698	0.88302		3.27091	0.66909	-2.26076
																									3.66864	16.838		1	0.538462	5.06325		0.875779	0.156236	0.843764		4.32585	0.651855	-2.27133
																									4.76051	15.8558		1	0.0661157	6.5314		0.853656	0.197163	0.802837		5.26438	0.589257	-2.05093
																									3.05897	13.3964		1	0.0305344	4.40302		0.853116	0.139451	0.860549		3.67083	0.608752	-2.08182
																									5.56331	13.8375		0	0.0220588	0.35589		0.859258	0.118249	0.881751		3.15643	0.636493	-2.14461
																									4.98507	5.68994		0	0.013986	1.45039		0.901507	0.128298	0.871702		3.91196	0.71011	-2.28813
																									3.41216	8.53732		0	0.0496454	0.482756		0.870221	0.161595	0.838405		4.15985	0.564471	-1.97486
																									4.80726	8.91577		0	0.0145985	4.77347		0.855801	0.179493	0.820507		4.54884	0.553953	-1.98631
																									3.75561	5.2795		0	0.035461	3.61875		0.838719	0.146197	0.853803		3.37521	0.564848	-2.00217
																									5.58604	7.54224		0	0.0482759	1.74342		0.865376	0.159972	0.840028		4.65701	0.65444	-2.37277
																									9.43485	8.9827		0	0.0264901	1.40713		0.879077	0.13877	0.86123		3.61495	0.617333	-2.13875
																									7.35303	9.0745		1	0.0496454	4.89991		0.848722	0.166204	0.833796		4.54035	0.608042	-2.19875
																									5.14681	12.4557		1	0.0145985	7.41413		0.865385	0.0763307	0.923669		2.29056	0.674639	-2.077
																									3.20777	9.72156		1	0.0353982	6.91197		0.902807	0.153487	0.846513		3.67739	0.534485	-2.03243
																									3.26134	12.0618		1	0.0661157	5.00062		0.863677	0.0987559	0.901244		3.2667	0.782667	-2.40495
																									2.78435	9.68847		1	0.0245902	6.62108		0.83637	0.160207	0.839793		4.25255	0.599262	-2.01011
																									2.69199	11.8073		1	0.0461538	4.80095		0.857556	0.124928	0.875072		3.57392	0.689919	-2.22402
																									3.48747	7.49601		1	0.0496454	3.50256		0.863748	0.160876	0.839124		4.30635	0.574455	-2.09026
																									4.42035	8.60095		1	0.0145985	4.92053		0.878817	0.125357	0.874643		3.69525	0.706218	-2.31176
																									4.97295	6.1416		1	0.0482759	7.29958		0.880557	0.151474	0.848526		4.17494	0.653518	-2.30089
																									4.3983	8.68015		1	0.0264901	5.29277		0.863327	0.146537	0.853463		3.9646	0.657575	-2.19274
																									4.1533	6.44773		1	0.184211	9.12825		0.86126	0.121864	0.878136		3.49617	0.650171	-2.17594
																									6.12187	5.68295		1	0.0220588	6.56197		0.830823	0.135291	0.864709		3.9913	0.69333	-2.25747
																									3.53778	6.74274		1	0.0145985	10.5255		0.849078	0.1158	0.8842		3.85126	0.805639	-2.46435
																									4.73664	4.97077		1	0.0482759	5.11442		0.881098	0.0998847	0.900115		3.01266	0.707683	-2.13778
																									4.32971	4.69797		1	0.0264901	5.79067		0.886004	0.146716	0.853284		4.17086	0.656273	-2.29578
																									3.47377	4.05832		1	0.184211	4.97872		0.852239	0.141508	0.858492		3.50137	0.570509	-1.9331
																									2.88802	7.0583		1	0.0661157	3.67297		0.859599	0.149681	0.850319		4.20496	0.672786	-2.17769
																									3.50669	5.01297		1	0.0245902	1.66687		0.89332	0.137645	0.862355		4.08958	0.652685	-2.26116
																									2.73827	3.73363		0	0.0220588	0.805565		0.847523	0.137891	0.862109		3.91184	0.663088	-2.08536
																									2.71842	4.87327		0	0.013986	0.555188		0.867759	0.161355	0.838645		4.47465	0.620573	-2.26826
																									3.4431	4.85793		1	0.0496454	0.478805		0.867301	0.142665	0.857335		4.16899	0.673046	-2.31116
																									5.62567	4.6316		0	0.0145985	0.191121		0.854022	0.126752	0.873248		3.82302	0.711363	-2.32162
																									4.27398	5.14757		0	0.035461	0.283608		0.854889	0.129431	0.870569		3.42107	0.636132	-2.11979
																									4.90587	6.13535		1	0.0482759	2.46559		0.854026	0.147546	0.852454		4.14416	0.637993	-2.13063
																									4.05059	7.49386		1	0.0245902	2.18962		0.854397	0.175761	0.824239		5.02556	0.645778	-2.18779
																									5.10029	6.25191		0	0.0264901	0.377054		0.851028	0.110364	0.889636		3.1253	0.633883	-2.12229
																									4.28318	8.20397		0	0.0220588	0.897747		0.853594	0.167954	0.832046		4.09858	0.563217	-2.13925
																									3.95192	6.61691		0	0.013986	0.355729		0.859071	0.102346	0.897654		3.07825	0.720091	-2.3166
																									5.65143	7.45151		0	0.0496454	0.293238		0.880628	0.175657	0.824343		4.45642	0.594945	-2.09785
																									7.26404	6.28542		0	0.0145985	0.215299		0.844356	0.190867	0.809133		5.0731	0.601513	-2.09109
																									5.34747	6.80958		0	0.035461	0.163407		0.863433	0.115629	0.884371		3.39765	0.668409	-2.18337
																									2.82329	7.69652		0	0.0482759	1.61532		0.86309	0.125916	0.874084		3.60983	0.683878	-2.28691
																									5.66582	6.65874		0	0.0264901	0.341226		0.868097	0.151013	0.848987		4.0869	0.588112	-1.98981
																									5.2213	5.70844		1	0.079646	4.20644		0.875734	0.153386	0.846614		4.2828	0.622654	-2.09047
																									6.8295	5.11722		1	0.0661157	3.95105		0.852153	0.128313	0.871687		3.83363	0.69746	-2.14203
																									6.18096	6.98134		1	0.0245902	1.78353		0.861599	0.118589	0.881411		3.54714	0.677965	-2.26776
																									5.39423	5.73919		1	0.0305344	3.63439		0.856849	0.152638	0.847362		4.7543	0.72531	-2.28326
																									4.14402	7.61322		0	0.013986	2.14823		0.863554	0.140509	0.859491		4.05579	0.693283	-2.37313
																									3.72762	6.78735		0	0.0145985	0.238443		0.88468	0.127714	0.872286		3.3642	0.620908	-2.01785
																									4.04756	4.54958		0	0.035461	0.160436		0.865476	0.143873	0.856127		4.03666	0.671249	-2.24308
																									4.41408	4.53873		0	0.0482759	3.00411		0.861008	0.125371	0.874629		3.58952	0.649025	-2.32538
																									4.69955	5.42401		0	0.0264901	0.350721		0.851815	0.120683	0.879317		3.34264	0.670017	-2.18607
																									8.43568	6.71205		1	0.538462	3.65582		0.855378	0.13356	0.86644		3.74104	0.616392	-2.11353
																									8.02335	7.43592		1	0.0220588	1.97323		0.899821	0.172626	0.827374		4.77837	0.655943	-2.26233
																									9.61851	7.2175		0	0.013986	0.446093		0.869315	0.137249	0.862751		3.69709	0.603173	-2.18944
																									8.12409	6.07101		0	0.0496454	0.35496		0.88401	0.150778	0.849222		4.13817	0.622374	-2.22198
																									9.09233	7.15503		0	0.0145985	0.255047		0.845856	0.133083	0.866917		3.80193	0.669583	-2.23076
																									8.89614	6.64542		0	0.035461	0.2495		0.873391	0.1687	0.8313		4.46187	0.581079	-2.21705
																									7.55163	6.18916		1	0.0482759	1.08004		0.870371	0.134939	0.865061		3.54831	0.56054	-1.88253
																									8.33085	5.20492		1	0.0264901	0.248892		0.895884	0.134579	0.865421		3.57592	0.660566	-2.22785
																									7.06371	6.84175		1	0.0482759	5.90446		0.870265	0.143025	0.856975		3.76522	0.616823	-2.06464
																									6.20589	5.98182		1	0.184211	2.87746		0.876225	0.162927	0.837073		4.53396	0.627578	-2.14593
																									5.53379	7.21611		1	0.122222	4.5265		0.870531	0.154166	0.845834		4.05996	0.591525	-2.11003
																									4.26987	6.00928		1	0.079646	4.73874		0.879398	0.130456	0.869544		4.02883	0.705063	-2.28907
																									3.74024	7.67103		1	0.0305344	8.83327		0.891132	0.129781	0.870219		3.45116	0.62438	-2.18236
																									3.2146	5.3551		1	0.0145985	8.19397		0.852483	0.128515	0.871485		3.3999	0.63965	-2.00809
																									5.03655	4.79356		1	0.122222	5.91094		0.873277	0.148436	0.851564		4.75389	0.738921	-2.49575
																									5.417	5.31465		1	0.0816327	3.04794		0.875773	0.131586	0.868414		3.86468	0.672724	-2.16324
																									4.73265	4.76604		0	0.0353982	1.16871		0.879414	0.135177	0.864823		3.58931	0.63803	-2.14749
																									4.11231	5.92223		1	0.0661157	3.78685		0.867629	0.156743	0.843257		4.42021	0.627788	-2.24267
																									4.10922	5.80871		0	0.0416667	0.898088		0.840927	0.169064	0.830936		4.68188	0.654645	-2.23564
																									4.92928	4.90105		0	0.0461538	0.709909		0.893276	0.144945	0.855055		4.07653	0.65621	-2.29154
																									3.00705	4.72487		1	0.0305344	2.89797		0.880392	0.164836	0.835164		4.26929	0.574625	-2.07968
																									2.2284	5.31657		0	0.0220588	0.539453		0.860261	0.136368	0.863632		3.73634	0.685229	-2.2427
																									2.77516	6.25955		0	0.013986	0.333078		0.827587	0.131454	0.868546		3.76597	0.660451	-2.20454
																									3.1236	7.0913		0	0.0496454	0.124284		0.866224	0.16682	0.83318		4.34616	0.656707	-2.1171
																									3.50635	6.51437		0	0.0145985	0.179038		0.866843	0.146149	0.853851		4.12962	0.666308	-2.28562
																									4.55484	7.79914		0	0.035461	0.179517		0.851395	0.134205	0.865795		3.70057	0.656711	-2.09226
																									3.59205	8.36281		0	0.0482759	0.278948		0.867422	0.14745	0.85255		3.45371	0.556535	-1.92783
																									4.42837	5.17437		0	0.0264901	0.425553		0.875693	0.124539	0.875461		3.69171	0.651002	-2.24512
																									3.39742	6.05608		1	0.0816327	1.82015		0.867618	0.141855	0.858145		4.06964	0.637441	-2.21945
																									3.25777	6.17896		1	0.079646	4.01407		0.869684	0.137261	0.862739		3.8968	0.664917	-2.15067
																									3.7981	8.83171		0	0.0353982	1.18973		0.877874	0.1289	0.8711		3.60069	0.639385	-2.20063
																									3.35497	5.99954		0	0.0245902	1.91556		0.849865	0.125595	0.874405		3.75905	0.68452	-2.29798
																									4.51041	6.31088		0	0.0461538	1.42498		0.866574	0.136864	0.863136		4.08988	0.688558	-2.48052
																									5.72057	7.97278		0	0.0305344	1.22377		0.889751	0.120049	0.879951		3.10114	0.634748	-2.07442
																									4.84745	3.32611		0	0.0220588	0.593953		0.834048	0.110996	0.889004		3.39285	0.66462	-2.09788
																									5.90576	6.57932		0	0.013986	0.522123		0.8605	0.157846	0.842154		4.49901	0.630172	-2.20604
																									6.31902	5.49546		0	0.0496454	0.142417		0.904847	0.152121	0.847879		4.50127	0.71284	-2.3275
																									5.41447	3.79611		0	0.0145985	0.163388		0.858824	0.146242	0.853758		4.30085	0.682456	-2.38685
																									5.76151	3.41188		0	0.035461	0.192538		0.846377	0.143152	0.856848		4.06977	0.637877	-2.13078
																									6.03153	5.40402		0	0.0482759	0.372304		0.849013	0.153438	0.846562		4.2905	0.655432	-2.2615
																									5.27995	4.02589		0	0.0264901	0.485038		0.869655	0.134218	0.865782		3.7984	0.66781	-2.18746
																									5.30902	3.52257		1	0.538462	1.14371		0.882397	0.145965	0.854035		3.9716	0.639476	-2.02578
																									5.29386	4.02299		0	0.013986	0.2033		0.812415	0.131406	0.868594		3.60963	0.648105	-2.23592
																									5.33266	3.30524		0	0.0496454	0.124009		0.887179	0.161098	0.838902		4.21767	0.60818	-2.06041
																									4.36371	4.20676		0	0.0145985	0.158439		0.888384	0.168292	0.831708		4.24565	0.558474	-2.01623
																									3.42781	3.99155		0	0.035461	0.18146		0.832239	0.150763	0.849237		3.91232	0.612256	-1.9693
																									5.07031	4.09181		0	0.0482759	0.24902		0.875842	0.170491	0.829509		4.70181	0.668569	-2.21509
																									4.71479	2.21062		0	0.0264901	0.296581		0.841301	0.141635	0.858365		4.22154	0.633002	-2.20241
																									6.10896	3.89813		1	0.257143	4.52647		0.856504	0.12352	0.87648		3.40674	0.663707	-2.15412
																									3.93184	3.17367		1	0.122222	5.37547		0.872607	0.135215	0.864785		3.44683	0.587748	-2.00456
																									4.96303	3.61294		1	0.0816327	2.86026		0.863219	0.153058	0.846942		4.22754	0.617025	-2.26259
																									4.99479	2.47511		0	0.0661157	2.0627		0.858743	0.160563	0.839437		4.36498	0.644237	-2.28082
																									6.46714	2.20876		0	0.0245902	1.45299		0.844894	0.157422	0.842578		4.13814	0.625253	-2.09003
																									6.87049	2.75228		0	0.0461538	1.01782		0.865099	0.152121	0.847879		4.19484	0.63592	-2.2904
																									4.83319	2.96657		0	0.0305344	1.11057		0.863251	0.125506	0.874494		3.53236	0.644183	-2.22717
																									6.13695	4.86731		0	0.0496454	0.196268		0.88168	0.14571	0.85429		4.08435	0.675703	-2.26442
																									3.83546	2.80163		0	0.0145985	0.280805		0.85557	0.140129	0.859871		3.81694	0.602681	-2.18159
																									4.47141	2.74784		0	0.035461	0.272517		0.882556	0.1455	0.8545		4.1633	0.661719	-2.26482
																									5.65295	4.36209		0	0.0482759	0.292067		0.851161	0.111734	0.888266		3.37003	0.711098	-2.21613
																									5.18185	3.30565		0	0.0264901	0.428631		0.883082	0.165818	0.834182		4.20519	0.59612	-2.11333
																									5.64636	4.3893		1	0.538462	1.31782		0.903411	0.131881	0.868119		3.56603	0.625918	-2.07604
																									6.18642	5.57369		1	0.257143	2.01015		0.859427	0.142419	0.857581		4.18174	0.673677	-2.17431
																									4.65254	5.60927		1	0.184211	3.60471		0.842281	0.139737	0.860263		4.13623	0.689103	-2.20489
																									3.97349	4.59243		1	0.079646	2.8244		0.875205	0.104928	0.895072		3.16879	0.662272	-2.19278
																									4.70454	4.66844		1	0.0353982	2.13108		0.873157	0.142725	0.857275		3.45179	0.557482	-2.04293
																									4.80195	5.39268		0	0.0661157	1.26348		0.870668	0.145938	0.854062		4.09198	0.664804	-2.172
																									3.17302	5.05424		0	0.0416667	1.68954		0.850557	0.14318	0.85682		3.53409	0.587241	-2.05455
																									5.46355	6.16265		0	0.0245902	1.01869		0.857213	0.126456	0.873544		3.88221	0.701129	-2.32528
																									4.60687	4.36809		0	0.0305344	1.25858		0.813523	0.134558	0.865442		3.75826	0.656547	-2.20082
																									5.32492	4.72316		0	0.0496454	0.0750068		0.865726	0.119637	0.880363		3.5308	0.692006	-2.16113
																									5.39348	3.99672		0	0.0145985	0.129797		0.888428	0.149585	0.850415		4.09595	0.642547	-2.22747
																									4.73283	3.56337		0	0.0264901	0.321217		0.896263	0.109523	0.890477		3.3149	0.731098	-2.38415
																									6.18056	4.70885		1	0.0245902	3.5062		0.825669	0.133678	0.866322		3.96507	0.612846	-2.04339
																									4.01323	4.20456		1	0.122222	2.39572		0.871264	0.17631	0.82369		4.53921	0.611802	-2.0762
																									5.01552	3.82137		1	0.0305344	2.86413		0.871792	0.132394	0.867606		3.74503	0.657755	-2.23624
																									4.29053	2.96222		1	0.0220588	3.05162		0.861978	0.134406	0.865594		4.35188	0.733508	-2.39403
																									4.0829	2.79232		1	0.0264901	3.23031		0.879181	0.13552	0.86448		3.7636	0.633777	-2.27809
																									3.51457	3.68752		1	0.538462	2.69901		0.875975	0.114589	0.885411		3.266	0.694371	-2.28321
																									2.16265	3.92427		1	0.122222	1.88517		0.867004	0.137164	0.862836		3.78773	0.600088	-2.12253
																									2.332	2.65004		0	0.0416667	5.86642		0.880935	0.149672	0.850328		3.96428	0.588644	-2.12582
																									2.63267	2.89715		0	0.0245902	2.45443		0.841122	0.161571	0.838429		4.27631	0.62878	-2.06224
																									4.13229	2.59462		0	0.0461538	7.01901		0.825714	0.150881	0.849119		4.32029	0.605372	-2.06946
																									3.2706	2.48353		0	0.0305344	2.9617		0.856907	0.154246	0.845754		3.90835	0.565332	-2.07066
																									4.03981	3.47952		0	0.0220588	5.08809		0.853597	0.144265	0.855735		3.91858	0.609312	-2.00027
																									2.85704	3.12791		0	0.013986	3.26868		0.888082	0.125518	0.874482		3.65162	0.641695	-2.2397
																									5.14443	2.66868		0	0.0496454	4.76322		0.868243	0.173998	0.826002		4.83425	0.624688	-2.18883
																									5.328	5.91878		0	0.035461	4.2756		0.850651	0.136777	0.863223		3.60389	0.603542	-2.05515
																									4.53071	5.07743		0	0.0482759	4.05854		0.898522	0.174868	0.825132		4.46356	0.608131	-2.08147
																									3.36726	6.35169		0	0.0264901	4.78356		0.850279	0.119678	0.880322		3.60767	0.68338	-2.20767
																									2.64536	8.96076		1	0.257143	5.57813		0.853709	0.144172	0.855828		3.83608	0.612428	-2.20978
																									4.00826	6.00044		1	0.0816327	3.40334		0.85978	0.168271	0.831729		4.36527	0.604793	-2.03858
																									4.6616	4.44974		1	0.079646	4.29523		0.87665	0.142682	0.857318		4.39113	0.668522	-2.22566
																									4.89632	5.09175		1	0.0661157	5.36806		0.867987	0.125781	0.874219		3.54446	0.624241	-2.17486
																									3.68908	3.93665		1	0.0496454	2.17351		0.865884	0.182258	0.817742		4.5398	0.586386	-2.17372
																									3.42113	3.79125		1	0.0661157	2.59319		0.850613	0.151618	0.848382		4.34435	0.64134	-2.22338
																									4.1114	6.29288		1	0.0461538	1.90474		0.905588	0.163244	0.836756		4.47298	0.593556	-2.04611
																									3.49191	5.70216		1	0.0305344	0.87175		0.861944	0.113395	0.886605		3.41123	0.634423	-2.05805
																									3.80386	6.35233		1	0.0220588	5.57027		0.86524	0.140584	0.859416		3.9746	0.644371	-2.07278
																									3.35823	7.5455		1	0.013986	4.92088		0.858673	0.130316	0.869684		3.70816	0.672305	-2.19311
																									4.63815	7.89783		1	0.0496454	1.58216		0.867777	0.130108	0.869892		4.04998	0.687001	-2.17944
																									2.74373	8.5165		1	0.0145985	5.29617		0.876106	0.138151	0.861849		3.75682	0.601513	-2.11221
																									3.22348	9.25356		1	0.122222	3.47523		0.867728	0.169238	0.830762		4.91335	0.620116	-2.34331
																									2.70323	11.5143		1	0.0353982	7.7405		0.878935	0.130316	0.869684		3.42293	0.626713	-2.10271
																									3.37743	11.8488		0	0.0245902	4.52431		0.859912	0.126783	0.873217		3.79138	0.719503	-2.28395
																									2.2145	14.2127		1	0.0461538	5.14075		0.849545	0.138264	0.861736		3.66321	0.599481	-2.01053
																									3.27405	15.7065		1	0.0305344	2.08665		0.878899	0.178697	0.821303		4.84039	0.60935	-2.28438
																									2.76603	13.0948		0	0.013986	2.30907		0.854064	0.126408	0.873592		3.56065	0.645961	-2.11725
																									3.9435	11.3945		0	0.0145985	1.8544		0.862988	0.128955	0.871045		3.74814	0.637493	-2.22747
																									4.69409	12.889		0	0.035461	0.243491		0.832912	0.130503	0.869497		4.00994	0.709169	-2.27334
																									3.59154	10.2629		0	0.0482759	0.463285		0.869556	0.173152	0.826848		4.29425	0.566342	-1.99814
																									2.35362	6.58228		1	0.184211	2.54771		0.888889	0.123783	0.876217		3.51278	0.645765	-2.08577
																									2.59227	7.73342		1	0.122222	2.8842		0.876054	0.149293	0.850707		4.51608	0.708525	-2.29839
																									3.01254	11.2062		0	0.079646	0.703141		0.85967	0.177496	0.822504		4.95853	0.627085	-2.27735
																									2.15784	11.9766		1	0.0661157	3.02225		0.877989	0.167905	0.832095		4.11277	0.581659	-2.06759
																									2.02838	11.7849		1	0.0416667	5.437		0.841755	0.170412	0.829588		4.67289	0.605163	-2.16814
																									2.75205	11.381		1	0.0245902	1.72799		0.870596	0.12934	0.87066		3.70271	0.662702	-2.05234
																									4.15284	7.01731		0	0.0305344	1.35208		0.877751	0.176037	0.823963		4.02714	0.544805	-1.94598
																									4.6936	5.45125		0	0.0220588	0.733182		0.849026	0.150846	0.849154		4.01386	0.584646	-2.01258
																									3.16614	7.68544		0	0.013986	2.88421		0.864294	0.153981	0.846019		4.46243	0.638862	-2.11644
																									2.73086	10.1995		0	0.0496454	1.90231		0.874124	0.153612	0.846388		4.12812	0.617398	-1.9953
																									3.4571	12.7504		0	0.0145985	1.21456		0.83517	0.124849	0.875151		3.60014	0.654948	-2.23478
																									3.54448	14.261		0	0.035461	0.360124		0.874952	0.134233	0.865767		3.75465	0.645381	-2.21485
																									5.19051	11.0929		0	0.0482759	1.57314		0.853436	0.149858	0.850142		4.07805	0.657091	-2.12981
																									3.80675	6.81079		0	0.0264901	0.955549		0.844043	0.11746	0.88254		3.4566	0.680318	-2.20229
																									4.22679	10.0198		1	0.538462	2.18677		0.866262	0.156689	0.843311		3.9657	0.640827	-2.1826
																									3.31813	11.3179		0	0.122222	3.91809		0.854045	0.128341	0.871659		3.67366	0.616738	-2.09173
																									3.57282	13.2352		1	0.0816327	6.45926		0.881277	0.113158	0.886842		3.18317	0.690692	-2.23588
																									4.32508	9.75691		0	0.079646	1.66307		0.880567	0.169608	0.830392		4.95143	0.672506	-2.30695
																									2.10557	10.4565		1	0.0353982	8.33452		0.861895	0.142751	0.857249		3.82843	0.59577	-2.02921
																									2.51394	13.2755		1	0.0661157	6.02206		0.856505	0.128658	0.871342		3.50908	0.651989	-2.19099
																									2.88391	11.5218		1	0.0245902	3.94219		0.885923	0.166109	0.833891		4.22554	0.583423	-2.02984
																									3.55823	6.26174		0	0.0461538	4.84036		0.853151	0.137981	0.862019		4.19364	0.694363	-2.17413
																									4.68124	5.87333		0	0.0305344	1.66599		0.831126	0.125543	0.874457		3.82817	0.653963	-2.24308
																									4.63778	5.2219		0	0.0220588	1.19817		0.828562	0.163695	0.836305		4.30899	0.608845	-2.20502
																									2.9193	7.26538		0	0.013986	2.4892		0.865445	0.152119	0.847881		4.2244	0.63983	-2.21386
																									1.42489	3.63139		0	0.0496454	1.91265		0.850428	0.120831	0.879169		3.56023	0.727398	-2.33754
																									1.53844	5.16639		0	0.0145985	2.11028		0.889315	0.118939	0.881061		3.09125	0.658051	-2.286
																									1.25305	4.98549		0	0.035461	0.626078		0.895908	0.120199	0.879801		3.46885	0.62583	-2.155
																									1.28816	3.8659		0	0.0482759	1.03617		0.872075	0.128226	0.871774		3.85339	0.700902	-2.27656
																									2.7011	7.18918		0	0.0264901	1.13154		0.84595	0.158617	0.841383		4.31061	0.576786	-2.02219
																									2.90178	6.1127		0	0.538462	2.73574		0.864963	0.12981	0.87019		3.47749	0.656405	-2.23818
																									2.9148	3.19023		0	0.257143	4.15664		0.87204	0.131744	0.868256		3.7593	0.643173	-2.29191
																									1.459	7.7229		1	0.184211	6.30664		0.881855	0.127435	0.872565		3.76642	0.651649	-2.21012
																									2.2081	8.40033		1	0.079646	1.88469		0.860906	0.121123	0.878877		3.3301	0.681487	-2.19547
																									3.77089	8.57444		0	0.0416667	3.97831		0.850685	0.123264	0.876736		3.17197	0.593497	-2.04397
																									1.90458	9.1807		1	0.0245902	1.11027		0.890684	0.145907	0.854093		3.96793	0.630025	-2.04776
																									3.14699	7.2643		0	0.0305344	1.86318		0.82634	0.156739	0.843261		4.44902	0.638003	-2.20486
																									2.39696	6.82446		0	0.0496454	1.33467		0.872573	0.131244	0.868756		3.38601	0.602778	-1.99739
																									3.30845	13.1111		0	0.0145985	2.07698		0.870357	0.161662	0.838338		4.54513	0.64406	-2.19877
																									2.76594	11.4029		0	0.035461	0.397619		0.846862	0.122299	0.877701		3.3573	0.710584	-2.3104
																									2.42158	11.4915		0	0.0482759	0.64153		0.855357	0.159601	0.840399		4.20708	0.595981	-1.99595
																									1.86853	8.10341		0	0.0264901	1.28005		0.88909	0.155296	0.844704		4.21901	0.614687	-2.09987
																									4.15977	7.12469		1	0.538462	1.69898		0.831355	0.125389	0.874611		3.88641	0.650985	-2.20901
																									2.19474	5.22975		1	0.079646	0.483787		0.840075	0.130416	0.869584		3.79694	0.653871	-2.34666
																									4.68481	6.10055		1	0.0220588	1.10763		0.874396	0.122652	0.877348		3.74222	0.675349	-2.25328
																									5.54552	6.31823		1	0.0496454	0.474343		0.836683	0.11973	0.88027		3.57133	0.707922	-2.38706
																									4.88751	6.88596		0	0.035461	0.48989		0.865416	0.125721	0.874279		3.59146	0.661454	-2.093
																									5.00366	7.9954		1	0.0482759	0.456386		0.863681	0.13719	0.86281		4.22272	0.667476	-2.26963
																									5.03854	7.95451		1	0.538462	2.03291		0.889462	0.137649	0.862351		3.66953	0.604955	-2.12769
																									4.91673	6.87981		1	0.0816327	4.55046		0.884216	0.133919	0.866081		4.14016	0.719629	-2.21577
																									6.13265	5.22862		0	0.0264901	0.758141		0.893327	0.127665	0.872335		3.82749	0.683127	-2.23957
																									5.93811	6.33773		1	0.079646	3.43865		0.873521	0.167056	0.832944		4.1406	0.552707	-1.90322
																									6.60299	5.71192		1	0.0461538	4.89203		0.881148	0.172012	0.827988		4.58555	0.579026	-2.0232
																									6.22374	4.78177		1	0.0305344	3.62396		0.849335	0.134111	0.865889		3.86238	0.632969	-2.17788
																									5.57918	5.06051		1	0.013986	7.35417		0.885293	0.162046	0.837954		4.53824	0.643473	-2.19599
																									6.80754	6.34394		1	0.0145985	3.50186		0.842247	0.12592	0.87408		3.41157	0.610071	-2.02517
																									5.59296	1.94532		1	0.035461	5.32459		0.835796	0.16535	0.83465		4.16359	0.580439	-2.04989
																									7.91697	2.20441		1	0.0264901	0.796224		0.84155	0.114299	0.885701		3.55657	0.697551	-2.25765
																									7.29726	2.7157		1	0.257143	6.894		0.896723	0.149047	0.850953		3.59343	0.55392	-1.90914
																									5.07284	4.98129		1	0.0661157	5.09644		0.884716	0.168874	0.831126		4.29404	0.568732	-2.03558
																									3.97541	5.00255		1	0.0416667	7.24746		0.858268	0.167785	0.832215		5.46144	0.735621	-2.44471
																									8.82782	6.89306		1	0.0245902	6.66816		0.863569	0.0975715	0.902429		2.8902	0.693076	-2.15145
																									6.89234	7.25199		1	0.0264901	0.613452		0.843366	0.119917	0.880083		3.44969	0.714839	-2.19663
																									7.89544	4.7298		1	0.538462	2.46525		0.822902	0.137192	0.862808		3.57276	0.610964	-1.99721
																									8.93457	3.84673		1	0.0816327	7.44759		0.84837	0.113738	0.886262		3.02636	0.63801	-2.13004
																									5.96529	5.03708		1	0.079646	3.71727		0.861165	0.169587	0.830413		4.09878	0.538293	-1.9896
																									6.15465	3.2645		0	0.0353982	5.71224		0.887485	0.164447	0.835553		4.21264	0.573785	-2.10125
																									4.64183	5.16269		0	0.0661157	4.15883		0.863197	0.145238	0.854762		4.19271	0.655852	-2.24103
																									4.1142	4.50063		1	0.0416667	8.01671		0.876391	0.119083	0.880917		3.55528	0.67367	-2.30902
																									2.95756	6.05771		0	0.0245902	5.08393		0.865162	0.119376	0.880624		3.54652	0.670912	-2.17918
																									5.28416	5.01984		0	0.0461538	6.16397		0.876399	0.143436	0.856564		4.03763	0.639754	-2.27369
																									5.85522	5.8318		0	0.0305344	5.60886		0.885224	0.156152	0.843848		4.13578	0.629969	-2.12221
																									10.1328	6.08173		1	0.0220588	3.5369		0.824863	0.105092	0.894908		3.18118	0.70467	-2.35341
																									4.17347	3.20972		0	0.0496454	6.70663		0.891652	0.164086	0.835914		4.55327	0.629666	-2.26971
																									3.97174	4.19911		1	0.0145985	3.93258		0.868259	0.17952	0.82048		4.74757	0.601991	-2.14236
																									3.58913	3.403		0	0.0264901	1.78983		0.851434	0.144468	0.855532		4.18007	0.664676	-2.39757
																									5.03837	4.82769		1	0.184211	5.78289		0.846762	0.134035	0.865965		3.95665	0.693367	-2.27439
																									4.83728	2.5964		1	0.122222	3.58339		0.853041	0.144125	0.855875		4.11175	0.670871	-2.11024
																									3.44516	2.98797		1	0.0245902	2.8265		0.887179	0.16301	0.83699		4.30007	0.602052	-1.89154
																									3.86638	4.29528		1	0.0461538	5.60228		0.872823	0.140243	0.859757		3.97804	0.669164	-2.23471
																									4.76251	5.17469		1	0.0305344	5.81856		0.887524	0.199879	0.800121		4.82857	0.54767	-1.99873
																									5.19656	4.71111		1	0.0220588	5.77801		0.857823	0.156977	0.843023		4.42443	0.651435	-2.25167
																									4.49821	6.32687		1	0.0145985	4.87482		0.831415	0.150256	0.849744		4.07003	0.655364	-2.23077
																									4.07167	4.76196						0.864825	0.136254	0.863746		3.74813	0.67068	-2.28939
																									5.31065	5.26457						0.880628	0.127304	0.872696		3.60157	0.630947	-2.04927
																									6.24103	3.51095						0.869438	0.121464	0.878536		3.3252	0.660541	-2.21106
																									3.14771	4.49623						0.855026	0.103754	0.896246		2.79238	0.669083	-2.14898
																									4.28224	6.87615						0.865445	0.141794	0.858206		3.85022	0.641965	-2.12743
																									4.67485	4.30351						0.85411	0.134659	0.865341		4.642	0.747802	-2.58405
																									4.80614	27.1608						0.885706	0.132073	0.867927		3.4051	0.588222	-2.13792
																									8.79304	26.165						0.883351	0.171649	0.828351		4.56628	0.609298	-2.10607
																									9.07845	11.2301						0.898876	0.117084	0.882916		3.3558	0.675962	-2.21525
																									8.5792	11.0128						0.876687	0.129685	0.870315		3.82703	0.695338	-2.19238
																									9.69817	7.68638						0.854437	0.142749	0.857251		4.13027	0.648424	-2.10138
																									9.63167	6.6533						0.838497	0.108604	0.891396		3.07517	0.635288	-2.08018
																									7.69515	5.11059						0.847291	0.141923	0.858077		4.26338	0.659865	-2.1842
																									8.8793	6.08665						0.881935	0.156116	0.843884		4.24545	0.659374	-2.15785
																									6.60082	5.11265						0.868804	0.109051	0.890949		2.9604	0.644522	-2.0214
																									6.46098	4.04105						0.839014	0.172948	0.827052		4.50078	0.61439	-2.19939
																									8.23166	4.29247						0.885333	0.1421	0.8579		3.67186	0.616793	-2.15698
																									7.99235	5.19216						0.875381	0.125643	0.874357		3.64616	0.633335	-2.2447
																									13.9122	3.34954						0.872308	0.169584	0.830416		4.87147	0.600082	-2.27622
																									11.7156	3.32645						0.875476	0.161606	0.838394		4.29686	0.608586	-2.1637
																									10.3184	4.11523						0.900425	0.162258	0.837742		4.14922	0.595373	-2.14996
																									10.771	4.19694						0.864145	0.129939	0.870061		3.26262	0.595546	-2.14661
																									9.54144	4.24017						0.872517	0.117632	0.882368		3.68805	0.72574	-2.45828
																									8.38719	4.99426						0.887841	0.148713	0.851287		3.75602	0.631196	-2.07785
																									6.75091	7.25454						0.870631	0.138103	0.861897		4.1278	0.71049	-2.18536
																									6.8384	3.66186						0.872693	0.198653	0.801347		5.24903	0.567346	-2.15516
																									6.396	3.49142						0.882561	0.145159	0.854841		4.01539	0.621312	-2.12287
																									6.16347	3.29753						0.828871	0.150558	0.849442		4.06249	0.621552	-2.06986
																									9.70842	3.67286						0.866701	0.122397	0.877603		3.54488	0.641303	-2.1215
																									15.0628	2.64282						0.869647	0.153168	0.846832		4.38167	0.637339	-2.22081
																									8.70318	2.90639						0.855714	0.118847	0.881153		3.77304	0.677587	-2.17903
																									6.89032	4.78357						0.840007	0.101594	0.898406		2.96273	0.692435	-2.21759
																									9.71314	7.00173						0.89379	0.145201	0.854799		4.22525	0.634197	-2.22563
																									11.8414	8.38641						0.854734	0.125996	0.874004		4.04907	0.721848	-2.4016
																									0.514361	7.24284						0.876975	0.151215	0.848785		4.33873	0.674657	-2.24842
																									5.9054	4.62333						0.87271	0.151806	0.848194		4.5051	0.679763	-2.30338
																									6.91268	3.22974						0.857212	0.151919	0.848081		3.8918	0.598853	-2.10971
																									4.99432	3.3135						0.875986	0.111437	0.888563		3.20121	0.650148	-2.01264
																									5.0921	5.48967						0.81137	0.181832	0.818168		4.72569	0.595435	-2.14258
																									3.75583	6.03057						0.869558	0.133485	0.866515		3.87275	0.669218	-2.10108
																									5.06116	6.33467						0.844212	0.135953	0.864047		3.54609	0.631252	-2.14804
																									7.58941	10.5188						0.843437	0.127813	0.872187		3.59494	0.650626	-2.21098
																									8.75669	9.53514						0.83248	0.125557	0.874443		3.57308	0.640965	-2.1852
																									9.85008	10.3034						0.849991	0.122614	0.877386		3.28474	0.593075	-1.92798
																									15.1581	13.6159						0.874429	0.124116	0.875884		3.99728	0.730939	-2.42298
																									10.9072	11.7412						0.845429	0.115938	0.884062		3.09763	0.629171	-2.24727
																									13.9128	14.502						0.885582	0.131803	0.868197		3.47837	0.622267	-2.10675
																									12.0982	12.1764						0.839726	0.136799	0.863201		4.15741	0.728458	-2.24603
																									20.5231	13.9248						0.862959	0.127884	0.872116		3.38802	0.657225	-2.08243
																									15.0147	12.4779						0.863203	0.159596	0.840404		4.55758	0.615171	-2.21674
																									15.6942	12.7756						0.85071	0.129072	0.870928		4.39859	0.7836	-2.46532
																									17.8262	10.6794						0.876254	0.120204	0.879796		3.20542	0.651841	-2.1269
																									24.1746	13.7198						0.866887	0.126548	0.873452		3.26309	0.659109	-2.18467
																									17.653	12.5506						0.842898	0.129395	0.870605		3.1323	0.575343	-1.95996
																									20.9157	11.2794						0.838575	0.106957	0.893043		2.69793	0.626942	-2.05681
																									19.753	10.3484						0.846736	0.154533	0.845467		4.10155	0.600988	-2.05707
																									20.0956	13.8631						0.83514	0.126505	0.873495		3.30875	0.636077	-2.09475
																									16.4662	12.6451						0.862301	0.129907	0.870093		3.61077	0.65244	-1.97104
																									18.6165	11.8004						0.850305	0.13417	0.86583		3.82171	0.663542	-2.20189
																									20.7566	10.6794						0.864321	0.112397	0.887603		3.46389	0.664761	-2.18681
																									17.4202	7.523						0.870818	0.148159	0.851841		3.81887	0.625973	-2.06189
																									16.1885	6.58644						0.861377	0.122329	0.877671		3.64197	0.677434	-2.15853
																									18.559	4.56296						0.850456	0.0903403	0.90966		2.55083	0.675975	-2.07976
																									18.5552	9.18774						0.855834	0.124999	0.875001		3.55341	0.633819	-2.09051
																									13.2348	7.31187						0.855912	0.139806	0.860194		3.84605	0.606204	-2.1207
																									12.8058	4.20895						0.855642	0.110839	0.889161		3.17295	0.718989	-2.35155
																									9.77045	4.85347						0.879671	0.180436	0.819564		4.63559	0.588083	-2.13208
[truncated: 646,071+ more rows]

## Sheet: Fig4
A: Motion signal throughout the experiment				B: Proportion flies freezing throughout the experiment						C: Time freezing (%)				D: Probability freezing entry				E: Probability freezing exit
[truncated: 36,001 more rows]

[truncated: 9 more sheets: Fig5, SuplFig1, SuplFig2, SuplFig3, SuplFig4, SuplFig5, SuplFig6, SuplFig7, SuplFig8]
